# Supplementary material for: Synopsis of the genus Raphia P. Beauv. (Arecaceae, Calamoideae) in the Republic of the Congo
Source: PhytoKeys. 2026 Feb 10;271:37–71. doi: 10.3897/phytokeys.271.174506 (PMC12914261; doi:10.3897/phytokeys.271.174506)
Supplement: XML Treatment for Raphia gentiliana [file phytokeys.271.174506-treatment1.xml]

<!DOCTYPE tp:taxon-treatment
  PUBLIC "-//TaxonX//DTD Taxonomic Treatment Publishing DTD v0 20100105//EN" "tax-treatment-NSO.dtd">
<tp:taxon-treatment xmlns:tp="http://www.plazi.org/taxpub"><tp:treatment-meta><kwd-group><label>Taxon classification</label><kwd>
                <named-content content-type="kingdom">Plantae</named-content>
              </kwd><kwd>
                <named-content content-type="order">Arecales</named-content>
              </kwd><kwd>
                <named-content content-type="order">Arecaceae</named-content>
              </kwd></kwd-group><mixed-citation publication-type="journal"><person-group><name><surname>Ndolo Ebika</surname><given-names>Sydney T.</given-names></name><name><surname>Bouka</surname><given-names>Gaël U. D.</given-names></name><name><surname>Harris</surname><given-names>David J.</given-names></name><name><surname>Elenga</surname><given-names>Raymond G.</given-names></name></person-group><article-title>Synopsis of the genus <italic><tp:taxon-name><tp:taxon-name-part taxon-name-part-type="genus" reg="Raphia">Raphia</tp:taxon-name-part></tp:taxon-name></italic> P. Beauv. (<tp:taxon-name><tp:taxon-name-part taxon-name-part-type="family" reg="Arecaceae">Arecaceae</tp:taxon-name-part></tp:taxon-name>, <tp:taxon-name><tp:taxon-name-part taxon-name-part-type="subfamily" reg="Calamoideae">Calamoideae</tp:taxon-name-part></tp:taxon-name>) in the Republic of the Congo</article-title><source>PhytoKeys</source><day>10</day><month>02</month><year>2026</year><volume>271</volume><fpage>37</fpage><lpage>71</lpage><pub-id pub-id-type="doi">10.3897/phytokeys.271.174506</pub-id></mixed-citation></tp:treatment-meta><tp:nomenclature><tp:taxon-name><object-id xmlns:xlink="http://www.w3.org/1999/xlink" content-type="arpha" xlink:type="simple">7325A3D4-6D48-597A-AE89-275B5C0219C8</object-id>
                    		<tp:taxon-name-part taxon-name-part-type="genus" reg="Raphia">Raphia</tp:taxon-name-part> <tp:taxon-name-part taxon-name-part-type="species" reg="gentiliana">gentiliana</tp:taxon-name-part>
                    	</tp:taxon-name><tp:taxon-authority>De Wild. (De Wildeman 1905: 29)</tp:taxon-authority><xref ref-type="fig" rid="F8">Figs 8</xref><xref ref-type="fig" rid="F9">, 9</xref></tp:nomenclature><tp:treatment-sec sec-type="Description"><title>Description.</title><p><bold><italic>Palms</italic></bold> 6 to 10 m high, 16 cm in diameter, isolated or gregarious and forming in the latter case small mono-dominant stands of up to 17 individuals within a radius of 50 m. <bold><italic>Stipes</italic></bold> solitary, with two types of fibres: the narrower, rounded fibres 2–3 mm in diameter that run around the stipe and the flattened fibres, curling and hanging, forming belt-like ribbons up to 4.5 cm wide breaking down to form smooth fibres 5–6 mm. <bold><italic>Leaves</italic></bold> 7.60–10.58 m long. Petiole laterally fluted from base to rachis, unarmed, 3.72–4.10 m long; DP30 comprises between 4.7–7.7 cm. Rachis 6.18–6.86 m long, laterally fluted, with a row of spines on each side of the cleft. Base of rachis uneven, with an offset of 12 to 27.5 cm between the two groups of basal leaflets on either side. Basal leaflets, on both sides of the rachis, grouped into a tuft of 4–8 leaflets, 1.33–1.41 m × 8.0–8.4 cm, 12–35 in the R0-30 area of the rachis, with dorsal spines (on the main vein) 5 mm long and marginal spines 4 mm long. <bold><italic>Inflorescences</italic></bold>: when young, 5–6 per individual, hanging, very tapered, approx. 2 m long; when mature 3.1 m (including peduncle 70 cm) long and 50–60 cm wide. Partial inflorescence 60 × 35 cm. Secondary and final branches 45 cm long. <bold><italic>Infructescence</italic></bold> hanging, 3.80 m long. <bold><italic>Fruits</italic></bold> ellipsoid to almost cylindrical, 4.8–7 × 2.5–5.5 cm, dark green when immature, becoming brownish and reddish when mature, rounded at the top with a 5 mm long beak.</p><fig id="F8" position="float" orientation="portrait"><object-id xmlns:xlink="http://www.w3.org/1999/xlink" content-type="doi" xlink:type="simple">10.3897/phytokeys.271.174506.figure8</object-id><object-id xmlns:xlink="http://www.w3.org/1999/xlink" content-type="arpha" xlink:type="simple">ADFFEE49-1D9D-5C80-90E5-268CE4654433</object-id><label>Figure 8.</label><caption><p>Morphology of <italic><tp:taxon-name><tp:taxon-name-part taxon-name-part-type="genus" reg="Raphia">Raphia</tp:taxon-name-part> <tp:taxon-name-part taxon-name-part-type="species" reg="gentiliana">gentiliana</tp:taxon-name-part></tp:taxon-name></italic>. <bold>A</bold>. Growth habit, with the longest infructescence (3.80 m long); <bold>B</bold>. Basal part of a leaf rachis; <bold>C</bold>. Peduncle of the inflorescence; <bold>D</bold>. Rachillae of a young inflorescence; <bold>E</bold>. Mature fruits; <bold>F</bold>. Immature and mature fruits. <bold>A, E</bold> from <italic>Ndolo Ebika 2698</italic><bold>B</bold> from <italic>Ndolo Ebika 2458</italic><bold>C, D</bold> from <italic>Ndolo Ebika 2710</italic><bold>F</bold> from <italic>Ndolo Ebika 2726</italic>. Scale bars: 20 cm (<bold>B, C</bold>); 5 cm (<bold>E, F</bold>).</p></caption><graphic xmlns:xlink="http://www.w3.org/1999/xlink" xlink:href="phytokeys-271-037_article-174506__-g008.jpg" id="oo_1536712.jpg" position="float" orientation="portrait" xlink:type="simple"><uri content-type="original_file" xlink:type="simple">https://binary.pensoft.net/fig/1536712</uri></graphic></fig><fig id="F9" position="float" orientation="portrait"><object-id xmlns:xlink="http://www.w3.org/1999/xlink" content-type="doi" xlink:type="simple">10.3897/phytokeys.271.174506.figure9</object-id><object-id xmlns:xlink="http://www.w3.org/1999/xlink" content-type="arpha" xlink:type="simple">79C973A6-08F4-50E8-A634-90820AB9DBFF</object-id><label>Figure 9.</label><caption><p>Use of leaflets of <italic><tp:taxon-name><tp:taxon-name-part taxon-name-part-type="genus" reg="Raphia">Raphia</tp:taxon-name-part> <tp:taxon-name-part taxon-name-part-type="species" reg="gentiliana">gentiliana</tp:taxon-name-part></tp:taxon-name></italic>. <bold>A</bold>. Bunch of young leaflets recently harvested; <bold>B</bold>. Extraction of the leaflet epidermis (raffia fibre) in Moumbelou; <bold>C</bold>. Sun drying of the epidermis in Moumbelou; <bold>D</bold>. Traditional dance skirt dyed red in Moumbelou.</p></caption><graphic xmlns:xlink="http://www.w3.org/1999/xlink" xlink:href="phytokeys-271-037_article-174506__-g009.jpg" id="oo_1536713.jpg" position="float" orientation="portrait" xlink:type="simple"><uri content-type="original_file" xlink:type="simple">https://binary.pensoft.net/fig/1536713</uri></graphic></fig></tp:treatment-sec><tp:treatment-sec sec-type="Ecology"><title>Ecology.</title><p>Mainly growing on <italic>tierra firme</italic> in secondary forest, in light gaps, old fields, edge of roads, and swamps, planted in villages. It flowers in February, August, and October, and fruits in May, August, and October.</p></tp:treatment-sec><tp:treatment-sec sec-type="Distribution"><title>Distribution.</title><p>Angola, Central African Republic, and Democratic Republic of the Congo (<xref ref-type="bibr" rid="B36">Mbandu Luzolawo et al. 2020</xref>), Republic of the Congo (this study); in the Republic of the Congo, the species occurs in Brazzaville, Cuvette, Cuvette-Ouest, Lékoumou, Likouala, and Plateaux.</p></tp:treatment-sec><tp:treatment-sec sec-type="IUCN conservation assessment"><title>IUCN conservation assessment.</title><p><italic><tp:taxon-name><tp:taxon-name-part taxon-name-part-type="genus" reg="Raphia">Raphia</tp:taxon-name-part> <tp:taxon-name-part taxon-name-part-type="species" reg="gentiliana">gentiliana</tp:taxon-name-part></tp:taxon-name></italic> has been assessed as Least Concern (<abbrev xmlns:xlink="http://www.w3.org/1999/xlink" xlink:title="Least Concern" xlink:type="simple">LC</abbrev>) by Cosiaux <italic>et al</italic>. (2018a) who recommend further studies to better understand the area of occupancy of the species.</p></tp:treatment-sec><tp:treatment-sec sec-type="Uses"><title>Uses.</title><p>The epidermis of the young leaflets of <italic><tp:taxon-name><tp:taxon-name-part taxon-name-part-type="genus" reg="Raphia">Raphia</tp:taxon-name-part> <tp:taxon-name-part taxon-name-part-type="species" reg="gentiliana">gentiliana</tp:taxon-name-part></tp:taxon-name></italic> is used to make traditional dance skirts in Moumbelou and Bonguinda (Likouala). The sap is tapped and used to make <italic><tp:taxon-name><tp:taxon-name-part taxon-name-part-type="genus" reg="Raphia">Raphia</tp:taxon-name-part></tp:taxon-name></italic> wine called Pigui in Ingoumina (Lékoumou). The petiole is used as laths to make the framework of huts, the skeleton of hut walls, and to make the two sticks that make up the skeleton of roofing tiles. In Kébouya (Cuvette-Ouest), the palm tree is felled, wounded at several points, and left to decay in order to harvest the edible larvae of <italic><tp:taxon-name><tp:taxon-name-part taxon-name-part-type="genus" reg="Rhynchophorus">Rhynchophorus</tp:taxon-name-part> <tp:taxon-name-part taxon-name-part-type="uncertainty-rank">cf.</tp:taxon-name-part> <tp:taxon-name-part taxon-name-part-type="species" reg="phoenicis">phoenicis</tp:taxon-name-part></tp:taxon-name></italic>.</p></tp:treatment-sec><tp:treatment-sec sec-type="Vernacular names"><title>Vernacular names.</title><p>Pigui, Pih-ongoungouma in Téké (Cuvette-Ouest); Opeou in Makoua, (Cuvette); Pigui in Téké (Lékoumou); Pòndo or Dihondò in Mbenzele (Likouala).</p></tp:treatment-sec><tp:treatment-sec sec-type="Notes"><title>Notes.</title><p><italic><tp:taxon-name><tp:taxon-name-part taxon-name-part-type="genus" reg="Raphia">Raphia</tp:taxon-name-part> <tp:taxon-name-part taxon-name-part-type="species" reg="gentiliana">gentiliana</tp:taxon-name-part></tp:taxon-name></italic> resembles <italic><tp:taxon-name><tp:taxon-name-part taxon-name-part-type="genus" reg="Raphia">R.</tp:taxon-name-part> <tp:taxon-name-part taxon-name-part-type="species" reg="textilis">textilis</tp:taxon-name-part></tp:taxon-name></italic> in the palm growth habit and the use of the epidermis of the young leaflets. We found that the easiest character to distinguish the two species is the fruit shape. Fruits are ellipsoid with a rounded to cuneate apex in <italic><tp:taxon-name><tp:taxon-name-part taxon-name-part-type="genus" reg="Raphia">R.</tp:taxon-name-part> <tp:taxon-name-part taxon-name-part-type="species" reg="gentiliana">gentiliana</tp:taxon-name-part></tp:taxon-name></italic>, while globose with a truncate apex in <italic><tp:taxon-name><tp:taxon-name-part taxon-name-part-type="genus" reg="Raphia">R.</tp:taxon-name-part> <tp:taxon-name-part taxon-name-part-type="species" reg="textilis">textilis</tp:taxon-name-part></tp:taxon-name></italic>. <xref ref-type="bibr" rid="B51">Tuley (1995)</xref> described the fruits as variable in shape, tapering club shaped to more globose or ellipsoid/ovoid for <italic><tp:taxon-name><tp:taxon-name-part taxon-name-part-type="genus" reg="Raphia">R.</tp:taxon-name-part> <tp:taxon-name-part taxon-name-part-type="species" reg="gentiliana">gentiliana</tp:taxon-name-part></tp:taxon-name></italic>, turbinate and sometimes near cylindrical in shape for <italic><tp:taxon-name><tp:taxon-name-part taxon-name-part-type="genus" reg="Raphia">R.</tp:taxon-name-part> <tp:taxon-name-part taxon-name-part-type="species" reg="textilis">textilis</tp:taxon-name-part></tp:taxon-name></italic>. <xref ref-type="bibr" rid="B36">Mbandu Luzolawo et al. (2020)</xref> reported the use of the epidermis of the young leaflets of <italic><tp:taxon-name><tp:taxon-name-part taxon-name-part-type="genus" reg="Raphia">R.</tp:taxon-name-part> <tp:taxon-name-part taxon-name-part-type="species" reg="gentiliana">gentiliana</tp:taxon-name-part></tp:taxon-name></italic> in the Democratic Republic of the Congo whereas <xref ref-type="bibr" rid="B37">Mogue Kamga et al. (2019)</xref> reported a similar use for <italic><tp:taxon-name><tp:taxon-name-part taxon-name-part-type="genus" reg="Raphia">R.</tp:taxon-name-part> <tp:taxon-name-part taxon-name-part-type="species" reg="textilis">textilis</tp:taxon-name-part></tp:taxon-name></italic> in Gabon. Further investigations in the field are needed for a better understanding of the two species.</p></tp:treatment-sec><tp:treatment-sec sec-type="Specimens examined"><title>Specimens examined.</title><p><bold>Republic of the Congo</bold>. • Brazzaville. Saint Denis, <named-content xmlns:xlink="http://www.w3.org/1999/xlink" content-type="dwc:verbatimCoordinates" xlink:type="simple">04°06.41'S, 015°12.78'E</named-content>, 332 m, 27 Oct 2018, <italic>Ndolo Ebika 2458</italic> (<abbrev xmlns:xlink="http://www.w3.org/1999/xlink" content-type="institution" xlink:title="herbaria of the Initiative des Champignons et des Plantes" xlink:type="simple">HICPC</abbrev>); Mfilou, <named-content xmlns:xlink="http://www.w3.org/1999/xlink" content-type="dwc:verbatimCoordinates" xlink:type="simple">04°11.26'S, 015°17.35'E</named-content>, 372 m, 17 May 2019, <italic>Ndolo Ebika 2698</italic> (<abbrev xmlns:xlink="http://www.w3.org/1999/xlink" content-type="institution" xlink:title="herbaria of the Initiative des Champignons et des Plantes" xlink:type="simple">HICPC</abbrev>); • Cuvette. Makoua, <named-content xmlns:xlink="http://www.w3.org/1999/xlink" content-type="dwc:verbatimCoordinates" xlink:type="simple">00°00.0'N, 015°36.13'E</named-content>, 338 m, 22 Aug 2019, <italic>Ndolo Ebika 2734</italic>, (<abbrev xmlns:xlink="http://www.w3.org/1999/xlink" content-type="institution" xlink:title="herbaria of the Initiative des Champignons et des Plantes" xlink:type="simple">HICPC</abbrev>); • Cuvette-Ouest. Kébouya, <named-content xmlns:xlink="http://www.w3.org/1999/xlink" content-type="dwc:verbatimCoordinates" xlink:type="simple">01°08.65'S, 014°56.79'E</named-content>, 394 m, 17 Aug 2019 <italic>Ndolo Ebika 2710</italic> (<abbrev xmlns:xlink="http://www.w3.org/1999/xlink" content-type="institution" xlink:title="herbaria of the Initiative des Champignons et des Plantes" xlink:type="simple">HICPC</abbrev>); <named-content xmlns:xlink="http://www.w3.org/1999/xlink" content-type="dwc:verbatimCoordinates" xlink:type="simple">01°08.75'S, 014°56.62'E</named-content>, 425 m, 18 Aug 2019, <italic>Ndolo Ebika 2726</italic> (<abbrev xmlns:xlink="http://www.w3.org/1999/xlink" content-type="institution" xlink:title="herbaria of the Initiative des Champignons et des Plantes" xlink:type="simple">HICPC</abbrev>); Ndjoukou. <named-content xmlns:xlink="http://www.w3.org/1999/xlink" content-type="dwc:verbatimCoordinates" xlink:type="simple">00°12.58'N, 014°10.56'E</named-content>, 539 m, 16 Feb 2020, <italic>Ndolo Ebika 3079</italic> (<abbrev xmlns:xlink="http://www.w3.org/1999/xlink" content-type="institution" xlink:title="herbaria of the Initiative des Champignons et des Plantes" xlink:type="simple">HICPC</abbrev>); • Lékoumou. Ingoumina, 7 km from Zanaga on the road to Sibiti and 1.7 km E from the village Ingoumina, <named-content xmlns:xlink="http://www.w3.org/1999/xlink" content-type="dwc:verbatimCoordinates" xlink:type="simple">02°53.48'S, 013°51.81'E</named-content>, 570 m, 1 Oct 2019, <italic>Ndolo Ebika &amp; Harris 2754</italic> (<abbrev xmlns:xlink="http://www.w3.org/1999/xlink" content-type="institution" xlink:title="herbaria of the Initiative des Champignons et des Plantes" xlink:type="simple">HICPC</abbrev>, E); 7 km from Zanaga on the road to Sibiti, <named-content xmlns:xlink="http://www.w3.org/1999/xlink" content-type="dwc:verbatimCoordinates" xlink:type="simple">02°52.51'S, 013°50.06'E</named-content>, 540 m, 1 Oct 2019, <italic>Ndolo Ebika &amp; Harris 2758</italic> (<abbrev xmlns:xlink="http://www.w3.org/1999/xlink" content-type="institution" xlink:title="herbaria of the Initiative des Champignons et des Plantes" xlink:type="simple">HICPC</abbrev>, E); • Likouala. Moumbelou, <named-content xmlns:xlink="http://www.w3.org/1999/xlink" content-type="dwc:verbatimCoordinates" xlink:type="simple">02°24.40'N, 017°32.04'E</named-content>, 345 m, 15 Aug 2018, <italic>Ndolo Ebika s.n</italic>. [photo only] (<abbrev xmlns:xlink="http://www.w3.org/1999/xlink" content-type="institution" xlink:title="herbaria of the Initiative des Champignons et des Plantes" xlink:type="simple">HICPC</abbrev>).</p></tp:treatment-sec><ref-list><ref id="B36"><mixed-citation xmlns:xlink="http://www.w3.org/1999/xlink" xlink:type="simple">Mbandu Luzolawo P, Lubini Ayingweu C, Mogue Kamga S, Stauffer FW (2020) <tp:taxon-name><tp:taxon-name-part taxon-name-part-type="family">Palmae</tp:taxon-name-part></tp:taxon-name>. In: Sosef MSM (Ed.) Flore d’Afrique Centrale (République démocratique du Congo – Rwanda – Burundi) nouvelle série. Jardin botanique de Meise, Meise, Belgique, 1–80.</mixed-citation></ref><ref id="B51"><mixed-citation xmlns:xlink="http://www.w3.org/1999/xlink" xlink:type="simple">Tuley P (1995) The Palms of Africa. The Trendrine, Zennor, St. Ives, Cornwall, Great Britain, 189 pp.</mixed-citation></ref><ref id="B37"><mixed-citation xmlns:xlink="http://www.w3.org/1999/xlink" xlink:type="simple">Mogue Kamga S, Couvreur TLP, Sunderland TCH (2019) <italic><tp:taxon-name><tp:taxon-name-part taxon-name-part-type="genus">Raphia</tp:taxon-name-part></tp:taxon-name></italic> P.Beauv. In: Sosef MSM, Florence J, Ngok Banak L, Bourobou Bourobou HP, Bissiengou P (Eds) Flore du Gabon 53: 48–58.</mixed-citation></ref></ref-list></tp:taxon-treatment>
