# Supplementary material for: Synopsis of the genus Raphia P. Beauv. (Arecaceae, Calamoideae) in the Republic of the Congo
Source: PhytoKeys. 2026 Feb 10;271:37–71. doi: 10.3897/phytokeys.271.174506 (PMC12914261; doi:10.3897/phytokeys.271.174506)
Supplement: XML Treatment for Raphia hookeri [file phytokeys.271.174506-treatment2.xml]

<!DOCTYPE tp:taxon-treatment
  PUBLIC "-//TaxonX//DTD Taxonomic Treatment Publishing DTD v0 20100105//EN" "tax-treatment-NSO.dtd">
<tp:taxon-treatment xmlns:tp="http://www.plazi.org/taxpub"><tp:treatment-meta><kwd-group><label>Taxon classification</label><kwd>
                <named-content content-type="kingdom">Plantae</named-content>
              </kwd><kwd>
                <named-content content-type="order">Arecales</named-content>
              </kwd><kwd>
                <named-content content-type="order">Arecaceae</named-content>
              </kwd></kwd-group><mixed-citation publication-type="journal"><person-group><name><surname>Ndolo Ebika</surname><given-names>Sydney T.</given-names></name><name><surname>Bouka</surname><given-names>Gaël U. D.</given-names></name><name><surname>Harris</surname><given-names>David J.</given-names></name><name><surname>Elenga</surname><given-names>Raymond G.</given-names></name></person-group><article-title>Synopsis of the genus <italic><tp:taxon-name><tp:taxon-name-part taxon-name-part-type="genus" reg="Raphia">Raphia</tp:taxon-name-part></tp:taxon-name></italic> P. Beauv. (<tp:taxon-name><tp:taxon-name-part taxon-name-part-type="family" reg="Arecaceae">Arecaceae</tp:taxon-name-part></tp:taxon-name>, <tp:taxon-name><tp:taxon-name-part taxon-name-part-type="subfamily" reg="Calamoideae">Calamoideae</tp:taxon-name-part></tp:taxon-name>) in the Republic of the Congo</article-title><source>PhytoKeys</source><day>10</day><month>02</month><year>2026</year><volume>271</volume><fpage>37</fpage><lpage>71</lpage><pub-id pub-id-type="doi">10.3897/phytokeys.271.174506</pub-id></mixed-citation></tp:treatment-meta><tp:nomenclature><tp:taxon-name><object-id xmlns:xlink="http://www.w3.org/1999/xlink" content-type="arpha" xlink:type="simple">40041251-487C-562A-93AC-E8510A613052</object-id>
                    		<tp:taxon-name-part taxon-name-part-type="genus" reg="Raphia">Raphia</tp:taxon-name-part> <tp:taxon-name-part taxon-name-part-type="species" reg="hookeri">hookeri</tp:taxon-name-part>
                    	</tp:taxon-name><tp:taxon-authority>G.Mann &amp; H.Wendl. (Mann and Wendland 1864: 24: 438)</tp:taxon-authority><xref ref-type="fig" rid="F10">Figs 10</xref><xref ref-type="fig" rid="F11">, 11</xref></tp:nomenclature><tp:treatment-sec sec-type="Description"><title>Description.</title><p><bold><italic>Palms</italic></bold> 6–8 m high, gregarious with several individuals forming a monodominant stand. <bold><italic>Stipes</italic></bold> solitary, rarely appearing clustered, fully covered with fibres forming dense springs; fibres at least 8 mm wide. <bold><italic>Leaves</italic></bold> 5.65–10.5 m long. Petiole 1.81–3.80 m long, not spiny, channeled on the upper side (that facing the stipe); DP30 comprised between 2.9–5.6 cm. Rachis 3.60–7.92 m long; channeled on the upper side, spiny on each side of the cleft. Leaflets 85–172 × 2.6–5.8 cm; 6–27 in the R0–30 area of the rachis, with spines in two rows on the midrib and with marginal spines. <bold><italic>Inflorescences</italic></bold> (3–) 4–5 per individual, 1.6–1.9 m long (including a peduncle of c. 30 cm) and 57–86 cm wide. Partial inflorescences 40–60 cm long and 20–35 cm wide. Second order rachillae up to 17–34 cm long and 8 mm wide. <bold><italic>Infructescence</italic></bold> hanging. <bold><italic>Fruits</italic></bold> ellipsoid to oblong, 4.4–8.2(–10.6) × 3.1–4.9 cm, green when immature and yellow to reddish when mature, with a 1–1.5(–1.8) cm long beak.</p><fig id="F10" position="float" orientation="portrait"><object-id xmlns:xlink="http://www.w3.org/1999/xlink" content-type="doi" xlink:type="simple">10.3897/phytokeys.271.174506.figure10</object-id><object-id xmlns:xlink="http://www.w3.org/1999/xlink" content-type="arpha" xlink:type="simple">04CAECF5-9B0F-5B31-BDFA-DD81951D4BAF</object-id><label>Figure 10.</label><caption><p>Morphology of <italic><tp:taxon-name><tp:taxon-name-part taxon-name-part-type="genus" reg="Raphia">Raphia</tp:taxon-name-part> <tp:taxon-name-part taxon-name-part-type="species" reg="hookeri">hookeri</tp:taxon-name-part></tp:taxon-name></italic>. <bold>A</bold>. View of a ‘raphiale’ dominated by <italic><tp:taxon-name><tp:taxon-name-part taxon-name-part-type="genus" reg="Raphia">R.</tp:taxon-name-part> <tp:taxon-name-part taxon-name-part-type="species" reg="hookeri">hookeri</tp:taxon-name-part></tp:taxon-name></italic> along Motaba River; <bold>B</bold>. Single stemmed and gregarious individuals; <bold>C</bold>. Curling fibres covering the stipe observed in Epena; <bold>D</bold>. Upper part of the stipe with young inflorescences observed along Motaba River; <bold>E</bold>. Infructescence with unripe fruits; <bold>F</bold>. Unripe and ripe fruits; <bold>G</bold>. Ripe fruits. <bold>A</bold> from field observation by <italic>Ndolo Ebika</italic>; <bold>B</bold> from <italic>Ndolo Ebika 2707</italic><bold>C</bold> from field observation by <italic>Ndolo Ebika</italic><bold>E, F</bold> from <italic>Ndolo Ebika 2707</italic><bold>G</bold> from <italic>Ndolo Ebika 2763</italic>. Scale bars: 5 cm (<bold>F, G</bold>).</p></caption><graphic xmlns:xlink="http://www.w3.org/1999/xlink" xlink:href="phytokeys-271-037_article-174506__-g010.jpg" id="oo_1536714.jpg" position="float" orientation="portrait" xlink:type="simple"><uri content-type="original_file" xlink:type="simple">https://binary.pensoft.net/fig/1536714</uri></graphic></fig><fig id="F11" position="float" orientation="portrait"><object-id xmlns:xlink="http://www.w3.org/1999/xlink" content-type="doi" xlink:type="simple">10.3897/phytokeys.271.174506.figure11</object-id><object-id xmlns:xlink="http://www.w3.org/1999/xlink" content-type="arpha" xlink:type="simple">EC9EB2A4-7458-5CC2-960A-3D59047011D0</object-id><label>Figure 11.</label><caption><p>Use of <italic><tp:taxon-name><tp:taxon-name-part taxon-name-part-type="genus" reg="Raphia">Raphia</tp:taxon-name-part> <tp:taxon-name-part taxon-name-part-type="species" reg="hookeri">hookeri</tp:taxon-name-part></tp:taxon-name></italic>. <bold>A</bold>. View from inside the house of thatch made with bundles of 5–6 leaf rachises with the leaflets still attached and on the outer side, in Moumbelou; <bold>B</bold>. A dead and decaying stipe containing the larvae of <italic><tp:taxon-name><tp:taxon-name-part taxon-name-part-type="genus" reg="Oryctes">Oryctes</tp:taxon-name-part></tp:taxon-name></italic> sp. in Bas-Kouilou; <bold>C</bold>. Harvested larvae in Bas-Kouilou; <bold>D</bold>. Collection of the sap used to produce wine along the Motaba River.</p></caption><graphic xmlns:xlink="http://www.w3.org/1999/xlink" xlink:href="phytokeys-271-037_article-174506__-g011.jpg" id="oo_1536715.jpg" position="float" orientation="portrait" xlink:type="simple"><uri content-type="original_file" xlink:type="simple">https://binary.pensoft.net/fig/1536715</uri></graphic></fig></tp:treatment-sec><tp:treatment-sec sec-type="Ecology"><title>Ecology.</title><p>Forming monodominant stands (‘raphiales’) stretching in some cases for more than 10 km, often along rivers, and planted in villages. In Republic of the Congo, it flowers in August, fruits present in May, August, September, October.</p></tp:treatment-sec><tp:treatment-sec sec-type="Distribution"><title>Distribution.</title><p>Angola (Cabinda), Benin, Cameroon, Central African Republic, Côte d’Ivoire, Democratic Republic of the Congo, Equatorial Guinea, Gabon, Gambia, Ghana, Guinea, Liberia, Nigeria, Republic of the Congo, Sierra Leone, Togo (<xref ref-type="bibr" rid="B4">Brink and Achigan-Dako 2012</xref>; <xref ref-type="bibr" rid="B15">Couvreur and Sunderland 2022</xref>; <xref ref-type="bibr" rid="B26">Harris 2002</xref>; <xref ref-type="bibr" rid="B37">Mogue Kamga et al. 2019</xref>); in the Republic of the Congo, the species occurs in Brazzaville, Likouala, Cuvette, Cuvette-Ouest, Kouilou, and Niari.</p></tp:treatment-sec><tp:treatment-sec sec-type="IUCN conservation assessment"><title>IUCN conservation assessment.</title><p><italic><tp:taxon-name><tp:taxon-name-part taxon-name-part-type="genus" reg="Raphia">Raphia</tp:taxon-name-part> <tp:taxon-name-part taxon-name-part-type="species" reg="hookeri">hookeri</tp:taxon-name-part></tp:taxon-name></italic> was assessed by <xref ref-type="bibr" rid="B9">Cosiaux et al. (2018b)</xref> as Least Concern (<abbrev xmlns:xlink="http://www.w3.org/1999/xlink" xlink:title="Least Concern" xlink:type="simple">LC</abbrev>).</p></tp:treatment-sec><tp:treatment-sec sec-type="Uses"><title>Uses.</title><p>The sap is tapped and used as <italic><tp:taxon-name><tp:taxon-name-part taxon-name-part-type="genus" reg="Raphia">Raphia</tp:taxon-name-part></tp:taxon-name></italic> wine called Molengue in Lingala; Péké in Mbenzele (Likouala); Mali ouliè in Téké (Lékana, Plateaux); Ouliè in Téké (Kébouya, Cuvette-Ouest); Olènguè in Mbochi (Cuvette); Ntombé in Ndzabi (Lesoka camp, Niari). The rachis, with the leaflets still attached, are grouped in 5 or 6 to cover the roofs of huts (Moumbelou, Likouala). The young leaflets are also used as cassava wrappers (Tchikapika, Cuvette). The pulp of the fruit is used to make the red oil known as “Kolo” in Mbochi (<xref ref-type="bibr" rid="B47">Silou et al. 2000</xref>). In Cuvette and Plateaux departments, the pulp is fermented for a few days in water after cooking, called “pandé” in Mbochi, and is eaten. The name “pandé” in Mbochi is also used for the same product from <italic><tp:taxon-name><tp:taxon-name-part taxon-name-part-type="genus" reg="Raphia">R.</tp:taxon-name-part> <tp:taxon-name-part taxon-name-part-type="species" reg="laurentii">laurentii</tp:taxon-name-part></tp:taxon-name></italic>. According to <xref ref-type="bibr" rid="B32">Limingui et al. (2021)</xref>, the fermented pulp has medicinal properties and contains proteins, fats, and sugars. The pith (inert and soft part) of young stipes called “Otowa” in Mbochi (Tchikapika and Oyo; Cuvette) can be eaten raw or cooked. People harvest the edible larvae of <italic><tp:taxon-name><tp:taxon-name-part taxon-name-part-type="genus" reg="Oryctes">Oryctes</tp:taxon-name-part></tp:taxon-name></italic> sp. Hellwig, 1798 (<tp:taxon-name><tp:taxon-name-part taxon-name-part-type="order" reg="Coleoptera">Coleoptera</tp:taxon-name-part></tp:taxon-name>, <tp:taxon-name><tp:taxon-name-part taxon-name-part-type="family" reg="Scarabaeidae">Scarabaeidae</tp:taxon-name-part></tp:taxon-name>) from the dead and decayed stipe. These larvae are called “Aboh” (sing. Iboh) in Mbochi (Tchikapika and Oyo; Cuvette) and are sold in markets.</p></tp:treatment-sec><tp:treatment-sec sec-type="Vernacular names"><title>Vernacular names.</title><p>Péké in Makao (Cuvette); Péké in Mbenzele (Likouala); Ouliè, plural Iliè, in Téké (Plateaux); Olènguè, plural Elènguè, in Téké (Cuvette-Ouest), plural Ilènguè, in Mbochi (Cuvette); Bongo, plural Abongo, in Makoua (Cuvette); Ntombé in Ndzabi (Niari); Dirombi, plural Marombi, in Punu (Niari); Tohombi in Vili (Kouilou).</p></tp:treatment-sec><tp:treatment-sec sec-type="Notes"><title>Notes.</title><p><italic><tp:taxon-name><tp:taxon-name-part taxon-name-part-type="genus" reg="Raphia">Raphia</tp:taxon-name-part></tp:taxon-name></italic> species sharing the curling fibres pattern form the section Temulentae Otedoh which contained three species <italic><tp:taxon-name><tp:taxon-name-part taxon-name-part-type="genus" reg="Raphia">R.</tp:taxon-name-part> <tp:taxon-name-part taxon-name-part-type="species" reg="hookeri">hookeri</tp:taxon-name-part></tp:taxon-name></italic>, <italic><tp:taxon-name><tp:taxon-name-part taxon-name-part-type="genus" reg="Raphia">R.</tp:taxon-name-part> <tp:taxon-name-part taxon-name-part-type="species" reg="rostrata">rostrata</tp:taxon-name-part></tp:taxon-name></italic>, and <italic><tp:taxon-name><tp:taxon-name-part taxon-name-part-type="genus" reg="Raphia">R.</tp:taxon-name-part> <tp:taxon-name-part taxon-name-part-type="species" reg="sese">sese</tp:taxon-name-part></tp:taxon-name></italic> De Wild. (<xref ref-type="bibr" rid="B41">Otedoh 1982</xref>; <xref ref-type="bibr" rid="B51">Tuley 1995</xref>) but now has four species with the addition of <italic><tp:taxon-name><tp:taxon-name-part taxon-name-part-type="genus" reg="Raphia">R.</tp:taxon-name-part> <tp:taxon-name-part taxon-name-part-type="species" reg="gabonica">gabonica</tp:taxon-name-part></tp:taxon-name></italic> (<xref ref-type="bibr" rid="B27">Helmstetter et al. 2020</xref>). From our work, we found that <italic><tp:taxon-name><tp:taxon-name-part taxon-name-part-type="genus" reg="Raphia">R.</tp:taxon-name-part> <tp:taxon-name-part taxon-name-part-type="species" reg="hookeri">hookeri</tp:taxon-name-part></tp:taxon-name></italic> can be distinguished from <italic><tp:taxon-name><tp:taxon-name-part taxon-name-part-type="genus" reg="Raphia">R.</tp:taxon-name-part> <tp:taxon-name-part taxon-name-part-type="species" reg="rostrata">rostrata</tp:taxon-name-part></tp:taxon-name></italic> by having the fibres which form tightly coiled springs which cover the stipe whilst in <italic><tp:taxon-name><tp:taxon-name-part taxon-name-part-type="genus" reg="Raphia">R.</tp:taxon-name-part> <tp:taxon-name-part taxon-name-part-type="species" reg="rostrata">rostrata</tp:taxon-name-part></tp:taxon-name></italic> the fibres are pendant and do not form tightly coiled springs. In addition, the petiole of <italic><tp:taxon-name><tp:taxon-name-part taxon-name-part-type="genus" reg="Raphia">R.</tp:taxon-name-part> <tp:taxon-name-part taxon-name-part-type="species" reg="hookeri">hookeri</tp:taxon-name-part></tp:taxon-name></italic> has a smaller diameter, DP30 size is 2.9–5.6 cm, whereas the petiole is broader in <italic><tp:taxon-name><tp:taxon-name-part taxon-name-part-type="genus" reg="Raphia">R.</tp:taxon-name-part> <tp:taxon-name-part taxon-name-part-type="species" reg="rostrata">rostrata</tp:taxon-name-part></tp:taxon-name></italic> which has a DP30 size of 6.7–7.7 cm. Fruits are ellipsoid to oblong with a 10–15(–18) mm long beak in <italic><tp:taxon-name><tp:taxon-name-part taxon-name-part-type="genus" reg="Raphia">R.</tp:taxon-name-part> <tp:taxon-name-part taxon-name-part-type="species" reg="hookeri">hookeri</tp:taxon-name-part></tp:taxon-name></italic> whereas they are oblong to cylindrical, rarely ellipsoid; reddish, with a 8–9 mm long beak in <italic><tp:taxon-name><tp:taxon-name-part taxon-name-part-type="genus" reg="Raphia">R.</tp:taxon-name-part> <tp:taxon-name-part taxon-name-part-type="species" reg="rostrata">rostrata</tp:taxon-name-part></tp:taxon-name></italic>.</p><p><italic><tp:taxon-name><tp:taxon-name-part taxon-name-part-type="genus" reg="Raphia">Raphia</tp:taxon-name-part> <tp:taxon-name-part taxon-name-part-type="species" reg="hookeri">hookeri</tp:taxon-name-part></tp:taxon-name></italic> resembles <italic><tp:taxon-name><tp:taxon-name-part taxon-name-part-type="genus" reg="Raphia">R.</tp:taxon-name-part> <tp:taxon-name-part taxon-name-part-type="species" reg="sese">sese</tp:taxon-name-part></tp:taxon-name></italic> (not treated in this paper) by having yellow fruits in addition to the presence of the same type of fibres on the stipe. The latter species can be recognized by its fruits generally ovoid, obovoid to ellipsoid, orange to yellowish brown with a 10–18 mm beak length (<xref ref-type="bibr" rid="B36">Mbandu Luzolawo et al. 2020</xref>; <xref ref-type="bibr" rid="B51">Tuley 1995</xref>). The field observations that we made on the fruits of <italic><tp:taxon-name><tp:taxon-name-part taxon-name-part-type="genus" reg="Raphia">R.</tp:taxon-name-part> <tp:taxon-name-part taxon-name-part-type="species" reg="hookeri">hookeri</tp:taxon-name-part></tp:taxon-name></italic> show an overlap in the size of the beak with reported values for <italic><tp:taxon-name><tp:taxon-name-part taxon-name-part-type="genus" reg="Raphia">R.</tp:taxon-name-part> <tp:taxon-name-part taxon-name-part-type="species" reg="sese">sese</tp:taxon-name-part></tp:taxon-name></italic>. Such an overlap in fruits traits can lead to confusion in the identification of the two <italic><tp:taxon-name><tp:taxon-name-part taxon-name-part-type="genus" reg="Raphia">Raphia</tp:taxon-name-part></tp:taxon-name></italic> species. This is the case for the work by <xref ref-type="bibr" rid="B47">Silou et al. (2000)</xref> which was carried out on the oil called “Kolo” from <italic><tp:taxon-name><tp:taxon-name-part taxon-name-part-type="genus" reg="Raphia">R.</tp:taxon-name-part> <tp:taxon-name-part taxon-name-part-type="species" reg="sese">sese</tp:taxon-name-part></tp:taxon-name></italic>. We believe that the species used in that study is probably <italic><tp:taxon-name><tp:taxon-name-part taxon-name-part-type="genus" reg="Raphia">R.</tp:taxon-name-part> <tp:taxon-name-part taxon-name-part-type="species" reg="hookeri">hookeri</tp:taxon-name-part></tp:taxon-name></italic>, as “Kolo” is the Mbochi name given to the oil of <italic><tp:taxon-name><tp:taxon-name-part taxon-name-part-type="genus" reg="Raphia">R.</tp:taxon-name-part> <tp:taxon-name-part taxon-name-part-type="species" reg="hookeri">hookeri</tp:taxon-name-part></tp:taxon-name></italic> in the Northern part of the Republic of the Congo where we collected herbarium specimens and where the oil is produced. These two observations indicate that more collections and observations should be made in the field to better understand these two taxa and find out if <italic><tp:taxon-name><tp:taxon-name-part taxon-name-part-type="genus" reg="Raphia">R.</tp:taxon-name-part> <tp:taxon-name-part taxon-name-part-type="species" reg="sese">sese</tp:taxon-name-part></tp:taxon-name></italic> also occurs in the Republic of the Congo.</p><p><italic><tp:taxon-name><tp:taxon-name-part taxon-name-part-type="genus" reg="Raphia">R.</tp:taxon-name-part> <tp:taxon-name-part taxon-name-part-type="species" reg="hookeri">hookeri</tp:taxon-name-part></tp:taxon-name></italic> also resembles <italic><tp:taxon-name><tp:taxon-name-part taxon-name-part-type="genus" reg="Raphia">R.</tp:taxon-name-part> <tp:taxon-name-part taxon-name-part-type="species" reg="gabonica">gabonica</tp:taxon-name-part></tp:taxon-name></italic> (not treated in this paper) but the latter has fruits being globose, deltoid or ovoid; orange-red fruits, with a 5 mm long beak long and grows on <italic>tierre firme</italic> and near streams and does not form monodominant stands (<xref ref-type="bibr" rid="B28">Kamga et al. 2018</xref>).</p></tp:treatment-sec><tp:treatment-sec sec-type="Specimens examined"><title>Specimens examined.</title><p><bold>Republic of the Congo</bold>. • Brazzaville. Mfilou, <named-content xmlns:xlink="http://www.w3.org/1999/xlink" content-type="dwc:verbatimCoordinates" xlink:type="simple">04°11.26'S, 015°17.35'E</named-content>, 372 m, 17 May 2019, <italic>Ndolo Ebika 2699</italic> (<abbrev xmlns:xlink="http://www.w3.org/1999/xlink" content-type="institution" xlink:title="herbaria of the Initiative des Champignons et des Plantes" xlink:type="simple">HICPC</abbrev>); • Cuvette. Makoua, <named-content xmlns:xlink="http://www.w3.org/1999/xlink" content-type="dwc:verbatimCoordinates" xlink:type="simple">00°00.10'N, 015°36.54'E</named-content>, 327 m, 21 Aug 2019, <italic>Ndolo Ebika 2729</italic> (<abbrev xmlns:xlink="http://www.w3.org/1999/xlink" content-type="institution" xlink:title="herbaria of the Initiative des Champignons et des Plantes" xlink:type="simple">HICPC</abbrev>); • Cuvette-Ouest. Kébouya, <named-content xmlns:xlink="http://www.w3.org/1999/xlink" content-type="dwc:verbatimCoordinates" xlink:type="simple">01°08.65'S, 014°56.79'E</named-content>, 394 m, 17 Aug 2019, <italic>Ndolo Ebika 2709</italic> (<abbrev xmlns:xlink="http://www.w3.org/1999/xlink" content-type="institution" xlink:title="herbaria of the Initiative des Champignons et des Plantes" xlink:type="simple">HICPC</abbrev>); • Kouilou. Bas-Kouilou, 2 km NW of the bridge on the Kouilou River, West of the Bas-Kouilou village at c. 100 m away from the main road, <named-content xmlns:xlink="http://www.w3.org/1999/xlink" content-type="dwc:verbatimCoordinates" xlink:type="simple">04°27.53'S, 011°42.30'E</named-content>, 10 m, 28 Sep. 2019, <italic>Ndolo Ebika &amp; Harris 2742</italic> (<abbrev xmlns:xlink="http://www.w3.org/1999/xlink" content-type="institution" xlink:title="herbaria of the Initiative des Champignons et des Plantes" xlink:type="simple">HICPC</abbrev>, E); • Likouala. Epena, <named-content xmlns:xlink="http://www.w3.org/1999/xlink" content-type="dwc:verbatimCoordinates" xlink:type="simple">01°20.86'N, 017°26.23'E</named-content>, 340 m, 07 Mar 2024, <italic>Ndolo Ebika</italic> s.n. [photo only] (<abbrev xmlns:xlink="http://www.w3.org/1999/xlink" content-type="institution" xlink:title="herbaria of the Initiative des Champignons et des Plantes" xlink:type="simple">HICPC</abbrev>); Moumbelou, <named-content xmlns:xlink="http://www.w3.org/1999/xlink" content-type="dwc:verbatimCoordinates" xlink:type="simple">02°24.32'N, 017°31.87'E</named-content>, 341 m, 14 Aug 2018, <italic>Ndolo Ebika</italic> s.n. [photo only] (<abbrev xmlns:xlink="http://www.w3.org/1999/xlink" content-type="institution" xlink:title="herbaria of the Initiative des Champignons et des Plantes" xlink:type="simple">HICPC</abbrev>); • Niari. Lesoka camp, close to Mafoubou River, about 9 km N of Dolisie, <named-content xmlns:xlink="http://www.w3.org/1999/xlink" content-type="dwc:verbatimCoordinates" xlink:type="simple">04°08.10'S, 012°42.13'E</named-content>, 320 m, 5 Oct 2019, <italic>Ndolo Ebika &amp; Harris 2763</italic> (<abbrev xmlns:xlink="http://www.w3.org/1999/xlink" content-type="institution" xlink:title="herbaria of the Initiative des Champignons et des Plantes" xlink:type="simple">HICPC</abbrev>, E); • Plateaux. Lékana, <named-content xmlns:xlink="http://www.w3.org/1999/xlink" content-type="dwc:verbatimCoordinates" xlink:type="simple">02°18.97'S, 014°32.20'E</named-content>, 798 m, 14 Aug 2019, <italic>Ndolo Ebika 2707</italic> (<abbrev xmlns:xlink="http://www.w3.org/1999/xlink" content-type="institution" xlink:title="herbaria of the Initiative des Champignons et des Plantes" xlink:type="simple">HICPC</abbrev>).</p></tp:treatment-sec><ref-list><ref id="B4"><mixed-citation xmlns:xlink="http://www.w3.org/1999/xlink" xlink:type="simple">Brink M, Achigan-Dako EG (2012) Plantes à fibres. PROTA, 659 pp.</mixed-citation></ref><ref id="B15"><mixed-citation xmlns:xlink="http://www.w3.org/1999/xlink" xlink:type="simple">Couvreur TLP, Sunderland TCH (2022) <italic><tp:taxon-name><tp:taxon-name-part taxon-name-part-type="genus">Raphia</tp:taxon-name-part></tp:taxon-name></italic> P.Beauv. In: Betti JL, Onana JM, Cheek M (Eds) Flore du Cameroun 44: <tp:taxon-name><tp:taxon-name-part taxon-name-part-type="family">Arecaceae</tp:taxon-name-part></tp:taxon-name> - <tp:taxon-name><tp:taxon-name-part taxon-name-part-type="family">Palmae</tp:taxon-name-part></tp:taxon-name>. Yaoundé, Cameroun, Ministère de la Recherche Scientifique et de l’Innovation (MINRESI), 103–126.</mixed-citation></ref><ref id="B26"><mixed-citation xmlns:xlink="http://www.w3.org/1999/xlink" xlink:type="simple">Harris DJ (2002) The Vascular Plants of the Dzanga-Sangha Reserve. National Botanic Garden (Belgium), Meise, Belgium, 274 pp.</mixed-citation></ref><ref id="B37"><mixed-citation xmlns:xlink="http://www.w3.org/1999/xlink" xlink:type="simple">Mogue Kamga S, Couvreur TLP, Sunderland TCH (2019) <italic><tp:taxon-name><tp:taxon-name-part taxon-name-part-type="genus">Raphia</tp:taxon-name-part></tp:taxon-name></italic> P.Beauv. In: Sosef MSM, Florence J, Ngok Banak L, Bourobou Bourobou HP, Bissiengou P (Eds) Flore du Gabon 53: 48–58.</mixed-citation></ref><ref id="B9"><mixed-citation xmlns:xlink="http://www.w3.org/1999/xlink" xlink:type="simple">Cosiaux A, Gardiner LM, Couvreur TLP (2018b) <italic><tp:taxon-name><tp:taxon-name-part taxon-name-part-type="genus">Raphia</tp:taxon-name-part> <tp:taxon-name-part taxon-name-part-type="species">hookeri</tp:taxon-name-part></tp:taxon-name></italic>. The IUCN Red List of Threatened Species 2018: e.T95366666A95366670. <ext-link xlink:href="10.2305/IUCN.UK.2018-2.RLTS.T95366666A95366670.en" ext-link-type="doi" xlink:type="simple">https://doi.org/10.2305/IUCN.UK.2018-2.RLTS.T95366666A95366670.en</ext-link></mixed-citation></ref><ref id="B47"><mixed-citation xmlns:xlink="http://www.w3.org/1999/xlink" xlink:type="simple">Silou T, Makonzo-Mokando C, Profizi JP, Boussoukou A, Maloumbi G (2000) Caractéristiques physiocochimiques et composition en acides gras des huiles de <italic><tp:taxon-name><tp:taxon-name-part taxon-name-part-type="genus">Raphia</tp:taxon-name-part> <tp:taxon-name-part taxon-name-part-type="species">sese</tp:taxon-name-part></tp:taxon-name></italic> and <italic><tp:taxon-name><tp:taxon-name-part taxon-name-part-type="genus">Raphia</tp:taxon-name-part> <tp:taxon-name-part taxon-name-part-type="species">laurentii</tp:taxon-name-part></tp:taxon-name></italic>. Tropicultura 18(1): 26–31.</mixed-citation></ref><ref id="B32"><mixed-citation xmlns:xlink="http://www.w3.org/1999/xlink" xlink:type="simple">Limingui PCP, Lebonguy AA, Goma-Tchimbakala J, Lembella Boumba AE, Bokamba Moukala M, Diatewa M (2021) Caractérisation alimentaire et valeur nutritionnelle des pulpes fermentés du fruit du palmier Raffia «PANDE», un aliment fermenté du Congo-Brazzaville. European Journal of Scientific Research 158(3): 230–247.</mixed-citation></ref><ref id="B41"><mixed-citation xmlns:xlink="http://www.w3.org/1999/xlink" xlink:type="simple">Otedoh MO (1982) A revision of the genus <italic><tp:taxon-name><tp:taxon-name-part taxon-name-part-type="genus">Raphia</tp:taxon-name-part></tp:taxon-name></italic> Beauv. (<tp:taxon-name><tp:taxon-name-part taxon-name-part-type="family">Palmae</tp:taxon-name-part></tp:taxon-name>). Journal of NIFOR.</mixed-citation></ref><ref id="B51"><mixed-citation xmlns:xlink="http://www.w3.org/1999/xlink" xlink:type="simple">Tuley P (1995) The Palms of Africa. The Trendrine, Zennor, St. Ives, Cornwall, Great Britain, 189 pp.</mixed-citation></ref><ref id="B27"><mixed-citation xmlns:xlink="http://www.w3.org/1999/xlink" xlink:type="simple">Helmstetter AJ, Kamga SM, Bethune K, Lautenschläger T, Zizka A, Bacon CD, Wieringa JJ, Stauffer F, Antonelli A, Sonké B, Couvreur TLP (2020) Unraveling the phylogenomic relationships of the most diverse African palm genus <italic><tp:taxon-name><tp:taxon-name-part taxon-name-part-type="genus">Raphia</tp:taxon-name-part></tp:taxon-name></italic> (<tp:taxon-name><tp:taxon-name-part taxon-name-part-type="subfamily">Calamoideae</tp:taxon-name-part></tp:taxon-name>, <tp:taxon-name><tp:taxon-name-part taxon-name-part-type="family">Arecaceae</tp:taxon-name-part></tp:taxon-name>). Plants 9: 549. <ext-link xlink:href="10.3390/plants9040549" ext-link-type="doi" xlink:type="simple">https://doi.org/10.3390/plants9040549</ext-link></mixed-citation></ref><ref id="B36"><mixed-citation xmlns:xlink="http://www.w3.org/1999/xlink" xlink:type="simple">Mbandu Luzolawo P, Lubini Ayingweu C, Mogue Kamga S, Stauffer FW (2020) <tp:taxon-name><tp:taxon-name-part taxon-name-part-type="family">Palmae</tp:taxon-name-part></tp:taxon-name>. In: Sosef MSM (Ed.) Flore d’Afrique Centrale (République démocratique du Congo – Rwanda – Burundi) nouvelle série. Jardin botanique de Meise, Meise, Belgique, 1–80.</mixed-citation></ref><ref id="B28"><mixed-citation xmlns:xlink="http://www.w3.org/1999/xlink" xlink:type="simple">Kamga SM, Niangadouma R, Stauffer FW, Sonké B, Couvreur TLP (2018) Two new species of <italic><tp:taxon-name><tp:taxon-name-part taxon-name-part-type="genus">Raphia</tp:taxon-name-part></tp:taxon-name></italic> (<tp:taxon-name><tp:taxon-name-part taxon-name-part-type="family">Palmae</tp:taxon-name-part></tp:taxon-name>/<tp:taxon-name><tp:taxon-name-part taxon-name-part-type="family">Arecaceae</tp:taxon-name-part></tp:taxon-name>) from Cameroon and Gabon. PhytoKeys 111: 17–30. <ext-link xlink:href="10.3897/phytokeys.111.27175" ext-link-type="doi" xlink:type="simple">https://doi.org/10.3897/phytokeys.111.27175</ext-link></mixed-citation></ref></ref-list></tp:taxon-treatment>
