# Supplementary material for: Synopsis of the genus Raphia P. Beauv. (Arecaceae, Calamoideae) in the Republic of the Congo
Source: PhytoKeys. 2026 Feb 10;271:37–71. doi: 10.3897/phytokeys.271.174506 (PMC12914261; doi:10.3897/phytokeys.271.174506)
Supplement: XML Treatment for Raphia laurentii [file phytokeys.271.174506-treatment3.xml]

<!DOCTYPE tp:taxon-treatment
  PUBLIC "-//TaxonX//DTD Taxonomic Treatment Publishing DTD v0 20100105//EN" "tax-treatment-NSO.dtd">
<tp:taxon-treatment xmlns:tp="http://www.plazi.org/taxpub"><tp:treatment-meta><kwd-group><label>Taxon classification</label><kwd>
                <named-content content-type="kingdom">Plantae</named-content>
              </kwd><kwd>
                <named-content content-type="order">Arecales</named-content>
              </kwd><kwd>
                <named-content content-type="order">Arecaceae</named-content>
              </kwd></kwd-group><mixed-citation publication-type="journal"><person-group><name><surname>Ndolo Ebika</surname><given-names>Sydney T.</given-names></name><name><surname>Bouka</surname><given-names>Gaël U. D.</given-names></name><name><surname>Harris</surname><given-names>David J.</given-names></name><name><surname>Elenga</surname><given-names>Raymond G.</given-names></name></person-group><article-title>Synopsis of the genus <italic><tp:taxon-name><tp:taxon-name-part taxon-name-part-type="genus" reg="Raphia">Raphia</tp:taxon-name-part></tp:taxon-name></italic> P. Beauv. (<tp:taxon-name><tp:taxon-name-part taxon-name-part-type="family" reg="Arecaceae">Arecaceae</tp:taxon-name-part></tp:taxon-name>, <tp:taxon-name><tp:taxon-name-part taxon-name-part-type="subfamily" reg="Calamoideae">Calamoideae</tp:taxon-name-part></tp:taxon-name>) in the Republic of the Congo</article-title><source>PhytoKeys</source><day>10</day><month>02</month><year>2026</year><volume>271</volume><fpage>37</fpage><lpage>71</lpage><pub-id pub-id-type="doi">10.3897/phytokeys.271.174506</pub-id></mixed-citation></tp:treatment-meta><tp:nomenclature><tp:taxon-name><object-id xmlns:xlink="http://www.w3.org/1999/xlink" content-type="arpha" xlink:type="simple">1EFD24B3-B5A5-5A11-BBBF-D1199CC250FC</object-id>
                    		<tp:taxon-name-part taxon-name-part-type="genus" reg="Raphia">Raphia</tp:taxon-name-part> <tp:taxon-name-part taxon-name-part-type="species" reg="laurentii">laurentii</tp:taxon-name-part>
                    	</tp:taxon-name><tp:taxon-authority>De Wild. (De Wildeman 1905: 26)</tp:taxon-authority><xref ref-type="fig" rid="F12">Figs 12</xref><xref ref-type="fig" rid="F13">, 13</xref></tp:nomenclature><tp:treatment-sec sec-type="Description"><title>Description.</title><p><bold><italic>Palms</italic></bold> about 2–5 m high, gregarious with several individuals forming a monodominant stand. <bold><italic>Stipes</italic></bold> clustered with 2–3 stipes joined at the base. Fibres blackish, flattened, long and upward pointing, 1.60 m in length and 5–8 mm wide. <bold><italic>Leaves</italic></bold> intertwined from the base and obscuring the stipe, 9.46–12.20 m long. Petiole 2.35–4.25 m long, adaxially channelled from the base to almost the middle then cylindrical or fully channelled, not spiny; DP30 between 6.7–9.7 cm. Rachis 5.79–8.29 m long, cylindrical or only adaxially channelled in the first few centimetres then forming a bumped and flat ventral ridge having spines on the two sides and then converge onto a single and prominent ridge. Leaflets 1.42–1.68 m × 4.5–6.8 cm, 5–14 in the R0-30 area of the rachis, dark green above and silvery below, with marginal (on blade margin) and dorsal (on main vein) spines. <bold><italic>Inflorescences</italic></bold> 2–3 (–4) per individual, semi-erected when young then curving downward. <bold><italic>Fruits</italic></bold> broadly ellipsoid to oblong, 6.2–8.8 × 4–5 cm, green when immature and yellow-orange when mature, with a 4–7 mm long beak.</p><fig id="F12" position="float" orientation="portrait"><object-id xmlns:xlink="http://www.w3.org/1999/xlink" content-type="doi" xlink:type="simple">10.3897/phytokeys.271.174506.figure12</object-id><object-id xmlns:xlink="http://www.w3.org/1999/xlink" content-type="arpha" xlink:type="simple">C290C6B4-74FE-5EE4-96D6-DCD593A9B8BB</object-id><label>Figure 12.</label><caption><p>Morphology of <italic><tp:taxon-name><tp:taxon-name-part taxon-name-part-type="genus" reg="Raphia">Raphia</tp:taxon-name-part> <tp:taxon-name-part taxon-name-part-type="species" reg="laurentii">laurentii</tp:taxon-name-part></tp:taxon-name></italic>. <bold>A</bold>. Clustering stems; <bold>B</bold>. Straight, pointed and upwards oriented upwards fibres; <bold>C</bold>. Upper part of the stipe with young inflorescences; <bold>D</bold>. Detail of the young inflorescence; <bold>E</bold>. Inflorescence; <bold>F</bold>. Mature fruits. <bold>A, F</bold> from <italic>Ndolo Ebika 2708</italic><bold>B, E</bold> from <italic>Ndolo Ebika 2706</italic><bold>C, D</bold> from <italic>Ndolo Ebika 2728</italic>. Scale bars: 5 cm (<bold>B, F</bold>).</p></caption><graphic xmlns:xlink="http://www.w3.org/1999/xlink" xlink:href="phytokeys-271-037_article-174506__-g012.jpg" id="oo_1536716.jpg" position="float" orientation="portrait" xlink:type="simple"><uri content-type="original_file" xlink:type="simple">https://binary.pensoft.net/fig/1536716</uri></graphic></fig><fig id="F13" position="float" orientation="portrait"><object-id xmlns:xlink="http://www.w3.org/1999/xlink" content-type="doi" xlink:type="simple">10.3897/phytokeys.271.174506.figure13</object-id><object-id xmlns:xlink="http://www.w3.org/1999/xlink" content-type="arpha" xlink:type="simple">F7D522A6-0B62-5630-AC3F-DA2F1B795F06</object-id><label>Figure 13.</label><caption><p>Use of <italic><tp:taxon-name><tp:taxon-name-part taxon-name-part-type="genus" reg="Raphia">Raphia</tp:taxon-name-part> <tp:taxon-name-part taxon-name-part-type="species" reg="laurentii">laurentii</tp:taxon-name-part></tp:taxon-name></italic>. <bold>A</bold>. Making of vegetable roofing tile in Bonguinda; <bold>B</bold>. Collecting the hardest part of the leaf rachis; <bold>C</bold>. Frame of the wall made with sticks from leaf rachis then covered with leaflets, the roof framework is made of laths from petiole and covered with thatch tiles in Kébouya; <bold>D</bold>. Fishing trap made with petiole and rachis after removing the leaflets in Kébouya; <bold>E</bold>. Cooked pulp of the fruits without seeds, for sale, in Lékana. <bold>A</bold> from field observation by <italic>Ndolo Ebika</italic>; <bold>B</bold> from <italic>Ndolo Ebika 2708</italic><bold>C–E</bold> from field observation by <italic>Ndolo Ebika</italic>.</p></caption><graphic xmlns:xlink="http://www.w3.org/1999/xlink" xlink:href="phytokeys-271-037_article-174506__-g013.jpg" id="oo_1536717.jpg" position="float" orientation="portrait" xlink:type="simple"><uri content-type="original_file" xlink:type="simple">https://binary.pensoft.net/fig/1536717</uri></graphic></fig></tp:treatment-sec><tp:treatment-sec sec-type="Ecology"><title>Ecology.</title><p>Permanently flooded swamps, in some areas in Likouala forming very large stands, mostly away from the rivers. In the Sangha Trinational it occurs close to small streams, sometimes within 100 m of <italic><tp:taxon-name><tp:taxon-name-part taxon-name-part-type="genus" reg="Raphia">Raphia</tp:taxon-name-part> <tp:taxon-name-part taxon-name-part-type="species" reg="hookeri">hookeri</tp:taxon-name-part></tp:taxon-name></italic>, but on soil with a slightly lower water table than <italic><tp:taxon-name><tp:taxon-name-part taxon-name-part-type="genus" reg="Raphia">R.</tp:taxon-name-part> <tp:taxon-name-part taxon-name-part-type="species" reg="hookeri">hookeri</tp:taxon-name-part></tp:taxon-name></italic>. It is cultivated in a few villages such as Lékana on <italic>tierra firme</italic>. In the Republic of the Congo, the species flowers and fruits in August.</p></tp:treatment-sec><tp:treatment-sec sec-type="Distribution"><title>Distribution.</title><p>Angola, Gabon, Central African Republic, Republic of the Congo, Democratic Republic of the Congo (<xref ref-type="bibr" rid="B26">Harris 2002</xref>; <xref ref-type="bibr" rid="B36">Mbandu Luzolawo et al. 2020</xref>; <xref ref-type="bibr" rid="B37">Mogue Kamga et al. 2019</xref>); in the Republic of the Congo: Cuvette, Cuvette-Ouest, Likouala, Plateaux.</p></tp:treatment-sec><tp:treatment-sec sec-type="IUCN conservation assessment"><title>IUCN conservation assessment.</title><p><italic><tp:taxon-name><tp:taxon-name-part taxon-name-part-type="genus" reg="Raphia">Raphia</tp:taxon-name-part> <tp:taxon-name-part taxon-name-part-type="species" reg="laurentii">laurentii</tp:taxon-name-part></tp:taxon-name></italic> was assessed by Cosiaux <italic>et al</italic>. (2018c) as Least Concern (<abbrev xmlns:xlink="http://www.w3.org/1999/xlink" xlink:title="Least Concern" xlink:type="simple">LC</abbrev>).</p></tp:treatment-sec><tp:treatment-sec sec-type="Uses"><title>Uses.</title><p>The sap is tapped and used to make <italic><tp:taxon-name><tp:taxon-name-part taxon-name-part-type="genus" reg="Raphia">Raphia</tp:taxon-name-part></tp:taxon-name></italic> wine called Tsam (Cuvette, Plateaux). The petiole is used as laths to make the framework of huts, and the frame of hut walls. The hardened and smooth parts of the petiole and rachis are used to make the two sticks that make up the skeleton which will be combined with the leaflets to form thatch roofing tiles. The pulp of the fruit is used to make the red oil called “Mbayaka” by the Moyis (Cuvette). <xref ref-type="bibr" rid="B47">Silou et al. (2000)</xref> provided details on physico-chemical characteristics and fatty acid composition of its oil. The cooked pulp is edible and is called “pandé” in Kouyou and Mbochi (Cuvette). “Pandé” is also used in Mbochi for the cooked pulp from <italic><tp:taxon-name><tp:taxon-name-part taxon-name-part-type="genus" reg="Raphia">R.</tp:taxon-name-part> <tp:taxon-name-part taxon-name-part-type="species" reg="hookeri">hookeri</tp:taxon-name-part></tp:taxon-name></italic>.</p></tp:treatment-sec><tp:treatment-sec sec-type="Vernacular names"><title>Vernacular names.</title><p>Mabuku in Ngombe (Sangha); Baya, plural Abaya, in Téké (Cuvette-Ouest); Ivougou in Makoua (Cuvette); Ibouhou in Kouyou and Mbochi (Cuvette), plural Abouhou, in Mbochi (Cuvette); Liboungou in Mbenzele (Likouala).</p></tp:treatment-sec><tp:treatment-sec sec-type="Notes"><title>Notes.</title><p><italic><tp:taxon-name><tp:taxon-name-part taxon-name-part-type="genus" reg="Raphia">Raphia</tp:taxon-name-part> <tp:taxon-name-part taxon-name-part-type="species" reg="laurentii">laurentii</tp:taxon-name-part></tp:taxon-name></italic> resembles <italic><tp:taxon-name><tp:taxon-name-part taxon-name-part-type="genus" reg="Raphia">Raphia</tp:taxon-name-part> <tp:taxon-name-part taxon-name-part-type="species" reg="monbuttorum">monbuttorum</tp:taxon-name-part></tp:taxon-name></italic> Drude in the straight and pointed fibres as well as the inflorescences semi-erect when young (<xref ref-type="bibr" rid="B15">Couvreur and Sunderland 2022</xref>; <xref ref-type="bibr" rid="B37">Mogue Kamga et al. 2019</xref>). Based on inflorescences, the main difference between the two species seems to be in the second order rachillae. The second order rachillae in <italic><tp:taxon-name><tp:taxon-name-part taxon-name-part-type="genus" reg="Raphia">R.</tp:taxon-name-part> <tp:taxon-name-part taxon-name-part-type="species" reg="laurentii">laurentii</tp:taxon-name-part></tp:taxon-name></italic> are digitate, flattened and 16–21 cm long whereas in <italic><tp:taxon-name><tp:taxon-name-part taxon-name-part-type="genus" reg="Raphia">R.</tp:taxon-name-part> <tp:taxon-name-part taxon-name-part-type="species" reg="monbuttorum">monbuttorum</tp:taxon-name-part></tp:taxon-name></italic> they are non-digitate, roundish to circular and 5–7 cm long (<xref ref-type="bibr" rid="B37">Mogue Kamga et al. 2019</xref>). We suggest that many new collections of the different stages of inflorescence development might help clarify the situation.</p></tp:treatment-sec><tp:treatment-sec sec-type="Specimen examined"><title>Specimen examined.</title><p><bold>Republic of the Congo</bold>. • Cuvette. Makoua, <named-content xmlns:xlink="http://www.w3.org/1999/xlink" content-type="dwc:verbatimCoordinates" xlink:type="simple">00°00.16'S, 015°36.07'E</named-content>, 338 m, 21 Aug 2019, <italic>Ndolo Ebika 2728</italic> (<abbrev xmlns:xlink="http://www.w3.org/1999/xlink" content-type="institution" xlink:title="herbaria of the Initiative des Champignons et des Plantes" xlink:type="simple">HICPC</abbrev>); • Cuvette-Ouest. Kébouya, <named-content xmlns:xlink="http://www.w3.org/1999/xlink" content-type="dwc:verbatimCoordinates" xlink:type="simple">01°08.65'S, 014°56.79'E</named-content>, 394 m, 17 Aug 2019, <italic>Ndolo Ebika 2708</italic> (<abbrev xmlns:xlink="http://www.w3.org/1999/xlink" content-type="institution" xlink:title="herbaria of the Initiative des Champignons et des Plantes" xlink:type="simple">HICPC</abbrev>); • Likouala. Bonguinda, <named-content xmlns:xlink="http://www.w3.org/1999/xlink" content-type="dwc:verbatimCoordinates" xlink:type="simple">02°20.38'N, 017°29.10'E</named-content>, 359 m, 31 Aug 2018, <italic>Ndolo Ebika 2429</italic> (<abbrev xmlns:xlink="http://www.w3.org/1999/xlink" content-type="institution" xlink:title="herbaria of the Initiative des Champignons et des Plantes" xlink:type="simple">HICPC</abbrev>); • Plateaux. Lékana, <named-content xmlns:xlink="http://www.w3.org/1999/xlink" content-type="dwc:verbatimCoordinates" xlink:type="simple">02°19.25'S, 014°35.66'E</named-content>, 807 m, 13 Aug 2019, <italic>Ndolo Ebika 2706</italic> (<abbrev xmlns:xlink="http://www.w3.org/1999/xlink" content-type="institution" xlink:title="herbaria of the Initiative des Champignons et des Plantes" xlink:type="simple">HICPC</abbrev>).</p></tp:treatment-sec><ref-list><ref id="B26"><mixed-citation xmlns:xlink="http://www.w3.org/1999/xlink" xlink:type="simple">Harris DJ (2002) The Vascular Plants of the Dzanga-Sangha Reserve. National Botanic Garden (Belgium), Meise, Belgium, 274 pp.</mixed-citation></ref><ref id="B36"><mixed-citation xmlns:xlink="http://www.w3.org/1999/xlink" xlink:type="simple">Mbandu Luzolawo P, Lubini Ayingweu C, Mogue Kamga S, Stauffer FW (2020) <tp:taxon-name><tp:taxon-name-part taxon-name-part-type="family">Palmae</tp:taxon-name-part></tp:taxon-name>. In: Sosef MSM (Ed.) Flore d’Afrique Centrale (République démocratique du Congo – Rwanda – Burundi) nouvelle série. Jardin botanique de Meise, Meise, Belgique, 1–80.</mixed-citation></ref><ref id="B37"><mixed-citation xmlns:xlink="http://www.w3.org/1999/xlink" xlink:type="simple">Mogue Kamga S, Couvreur TLP, Sunderland TCH (2019) <italic><tp:taxon-name><tp:taxon-name-part taxon-name-part-type="genus">Raphia</tp:taxon-name-part></tp:taxon-name></italic> P.Beauv. In: Sosef MSM, Florence J, Ngok Banak L, Bourobou Bourobou HP, Bissiengou P (Eds) Flore du Gabon 53: 48–58.</mixed-citation></ref><ref id="B47"><mixed-citation xmlns:xlink="http://www.w3.org/1999/xlink" xlink:type="simple">Silou T, Makonzo-Mokando C, Profizi JP, Boussoukou A, Maloumbi G (2000) Caractéristiques physiocochimiques et composition en acides gras des huiles de <italic><tp:taxon-name><tp:taxon-name-part taxon-name-part-type="genus">Raphia</tp:taxon-name-part> <tp:taxon-name-part taxon-name-part-type="species">sese</tp:taxon-name-part></tp:taxon-name></italic> and <italic><tp:taxon-name><tp:taxon-name-part taxon-name-part-type="genus">Raphia</tp:taxon-name-part> <tp:taxon-name-part taxon-name-part-type="species">laurentii</tp:taxon-name-part></tp:taxon-name></italic>. Tropicultura 18(1): 26–31.</mixed-citation></ref><ref id="B15"><mixed-citation xmlns:xlink="http://www.w3.org/1999/xlink" xlink:type="simple">Couvreur TLP, Sunderland TCH (2022) <italic><tp:taxon-name><tp:taxon-name-part taxon-name-part-type="genus">Raphia</tp:taxon-name-part></tp:taxon-name></italic> P.Beauv. In: Betti JL, Onana JM, Cheek M (Eds) Flore du Cameroun 44: <tp:taxon-name><tp:taxon-name-part taxon-name-part-type="family">Arecaceae</tp:taxon-name-part></tp:taxon-name> - <tp:taxon-name><tp:taxon-name-part taxon-name-part-type="family">Palmae</tp:taxon-name-part></tp:taxon-name>. Yaoundé, Cameroun, Ministère de la Recherche Scientifique et de l’Innovation (MINRESI), 103–126.</mixed-citation></ref></ref-list></tp:taxon-treatment>
