# Supplementary material for: Synopsis of the genus Raphia P. Beauv. (Arecaceae, Calamoideae) in the Republic of the Congo
Source: PhytoKeys. 2026 Feb 10;271:37–71. doi: 10.3897/phytokeys.271.174506 (PMC12914261; doi:10.3897/phytokeys.271.174506)
Supplement: XML Treatment for Raphia matombe [file phytokeys.271.174506-treatment4.xml]

<!DOCTYPE tp:taxon-treatment
  PUBLIC "-//TaxonX//DTD Taxonomic Treatment Publishing DTD v0 20100105//EN" "tax-treatment-NSO.dtd">
<tp:taxon-treatment xmlns:tp="http://www.plazi.org/taxpub"><tp:treatment-meta><kwd-group><label>Taxon classification</label><kwd>
                <named-content content-type="kingdom">Plantae</named-content>
              </kwd><kwd>
                <named-content content-type="order">Arecales</named-content>
              </kwd><kwd>
                <named-content content-type="order">Arecaceae</named-content>
              </kwd></kwd-group><mixed-citation publication-type="journal"><person-group><name><surname>Ndolo Ebika</surname><given-names>Sydney T.</given-names></name><name><surname>Bouka</surname><given-names>Gaël U. D.</given-names></name><name><surname>Harris</surname><given-names>David J.</given-names></name><name><surname>Elenga</surname><given-names>Raymond G.</given-names></name></person-group><article-title>Synopsis of the genus <italic><tp:taxon-name><tp:taxon-name-part taxon-name-part-type="genus" reg="Raphia">Raphia</tp:taxon-name-part></tp:taxon-name></italic> P. Beauv. (<tp:taxon-name><tp:taxon-name-part taxon-name-part-type="family" reg="Arecaceae">Arecaceae</tp:taxon-name-part></tp:taxon-name>, <tp:taxon-name><tp:taxon-name-part taxon-name-part-type="subfamily" reg="Calamoideae">Calamoideae</tp:taxon-name-part></tp:taxon-name>) in the Republic of the Congo</article-title><source>PhytoKeys</source><day>10</day><month>02</month><year>2026</year><volume>271</volume><fpage>37</fpage><lpage>71</lpage><pub-id pub-id-type="doi">10.3897/phytokeys.271.174506</pub-id></mixed-citation></tp:treatment-meta><tp:nomenclature><tp:taxon-name><object-id xmlns:xlink="http://www.w3.org/1999/xlink" content-type="arpha" xlink:type="simple">EDAB0544-9052-5129-8F81-D6E4D00C4FAA</object-id>
                    		<tp:taxon-name-part taxon-name-part-type="genus" reg="Raphia">Raphia</tp:taxon-name-part> <tp:taxon-name-part taxon-name-part-type="species" reg="matombe">matombe</tp:taxon-name-part>
                    	</tp:taxon-name><tp:taxon-authority>De Wild. (De Wildeman 1916: 144)</tp:taxon-authority><xref ref-type="fig" rid="F14">Fig. 14</xref></tp:nomenclature><tp:treatment-sec sec-type="Description"><title>Description.</title><p><bold><italic>Palms</italic></bold> 4–5 m high, gregarious. <bold><italic>Stipes</italic></bold> clustered, with 2–6 stipes joined at the base. Fibres hanging, belt-like, in broad segments up to 6 cm wide, breaking down to form smooth fibres 3–4 mm wide. <bold><italic>Leaves</italic></bold> intertwined from the base and obscuring the stipe, 6.4–10.5 m long. Petiole yellow to pale green when young; red when mature, 1.98–4.45 m long; split from the base to almost the middle then cylindrical or fully split, not spiny; DP30 between 4.1–6.7 cm. Rachis 3.93–7.38 m long. Leaflets 108–172 × 4.2–6.6 cm, 3–15 in the R0–30 area of the rachis. <bold><italic>Inflorescence</italic></bold> 179 × 25 cm long. <bold><italic>Infructescence</italic></bold> 5–9 per individual, 145–155 × 36–48 cm (including 25 cm peduncle). Bract 25 × 15 cm, persistent, reddish brown on the inner side, folded and with acumen of 5.2–6.2 × 1.9–2.6 cm. Partial inflorescence 30–36 × 13 cm, with rachillae inserted in more than one plane, layered on top of each other. Secondary and final branches 6–8 cm long, occasionally up to 10 cm, inserted at an angle of 45 degrees with respect to the first-order branches. <bold><italic>Fruits</italic></bold> ellipsoid, 4.5–5 × 2.7–3 cm, green when immature and yellow at maturity, with a 5–8 mm long beak.</p><fig id="F14" position="float" orientation="portrait"><object-id xmlns:xlink="http://www.w3.org/1999/xlink" content-type="doi" xlink:type="simple">10.3897/phytokeys.271.174506.figure14</object-id><object-id xmlns:xlink="http://www.w3.org/1999/xlink" content-type="arpha" xlink:type="simple">DA8AB5AD-E97D-5158-A53A-060CA86D175D</object-id><label>Figure 14.</label><caption><p>Morphology of <italic><tp:taxon-name><tp:taxon-name-part taxon-name-part-type="genus" reg="Raphia">Raphia</tp:taxon-name-part> <tp:taxon-name-part taxon-name-part-type="species" reg="matombe">matombe</tp:taxon-name-part></tp:taxon-name></italic>. <bold>A</bold>. Growth habit; <bold>B</bold>. Belt-like fibres downwards and the smallest fibres resulting from disintegration of the belt-like ones orientated in several directions, generally downwards; <bold>C</bold>. Young infructescence; <bold>D</bold>. Fruits. All from <italic>Ndolo Ebika &amp; Harris</italic> 2739. Scale bars: 50 cm (<bold>C</bold>); 2.5 cm (<bold>D</bold>).</p></caption><graphic xmlns:xlink="http://www.w3.org/1999/xlink" xlink:href="phytokeys-271-037_article-174506__-g014.jpg" id="oo_1536718.jpg" position="float" orientation="portrait" xlink:type="simple"><uri content-type="original_file" xlink:type="simple">https://binary.pensoft.net/fig/1536718</uri></graphic></fig></tp:treatment-sec><tp:treatment-sec sec-type="Ecology"><title>Ecology.</title><p>Swamps close to mangroves and edge of seasonally flooded watercourses in savannas. The species flowers in September and fruits in September and October.</p></tp:treatment-sec><tp:treatment-sec sec-type="Distribution"><title>Distribution.</title><p>Angola (including Cabinda), Democratic Republic of the Congo, and Republic of the Congo (<xref ref-type="bibr" rid="B36">Mbandu Luzolawo et al. 2020</xref>); in Republic of the Congo: Kouilou, Niari.</p></tp:treatment-sec><tp:treatment-sec sec-type="IUCN conservation assessment"><title>IUCN conservation assessment.</title><p><italic><tp:taxon-name><tp:taxon-name-part taxon-name-part-type="genus" reg="Raphia">Raphia</tp:taxon-name-part> <tp:taxon-name-part taxon-name-part-type="species" reg="matombe">matombe</tp:taxon-name-part></tp:taxon-name></italic> was assessed by Cosiaux <italic>et al</italic>. (2018d) as Data Deficient (<abbrev xmlns:xlink="http://www.w3.org/1999/xlink" xlink:title="Data Deficient" xlink:type="simple">DD</abbrev>). The authors called for intensive surveys which will contribute to improving the species’ morphological description and better understanding of its distribution and threats.</p></tp:treatment-sec><tp:treatment-sec sec-type="Uses"><title>Uses.</title><p>The sap is tapped and used as <italic><tp:taxon-name><tp:taxon-name-part taxon-name-part-type="genus" reg="Raphia">Raphia</tp:taxon-name-part></tp:taxon-name></italic> wine called Younga in Vili (Bas-Kouilou).</p></tp:treatment-sec><tp:treatment-sec sec-type="Vernacular names"><title>Vernacular names.</title><p>Mòkòngo in Vili and Loumbou (Bas-Kouilou, Kouilou); Konga in Vili (Ditadi, Niari).</p></tp:treatment-sec><tp:treatment-sec sec-type="Notes"><title>Notes.</title><p>In the Republic of the Congo, this species seems to be restricted to an area within 100 km of the coast, but more fieldwork is required for a better understanding of the species’ distribution in the country. <xref ref-type="bibr" rid="B49">Stauffer et al. (2017)</xref> also suggested that it would be interesting to investigate in detail the growth form of this species as it was not known. The species is recognized by its petiole which is yellow and pale green when young and red when mature. This character also appears on the composite plate of the species in the Uíge Province in northern Angola as reported by <xref ref-type="bibr" rid="B31">Lautenschläger et al. (2019)</xref> on page 3365. In all our collections, <italic><tp:taxon-name><tp:taxon-name-part taxon-name-part-type="genus" reg="Raphia">Raphia</tp:taxon-name-part> <tp:taxon-name-part taxon-name-part-type="species" reg="matombe">matombe</tp:taxon-name-part></tp:taxon-name></italic> is the sole species recorded in swamps close to, but not in mangroves in the Republic of the Congo. Another species of <italic><tp:taxon-name><tp:taxon-name-part taxon-name-part-type="genus" reg="Raphia">Raphia</tp:taxon-name-part></tp:taxon-name></italic> growing in mangroves, <italic><tp:taxon-name><tp:taxon-name-part taxon-name-part-type="genus" reg="Raphia">Raphia</tp:taxon-name-part> <tp:taxon-name-part taxon-name-part-type="species" reg="zamiana">zamiana</tp:taxon-name-part></tp:taxon-name></italic>, was described from Cameroon (<xref ref-type="bibr" rid="B28">Kamga et al. 2018</xref>). This species differs from <italic><tp:taxon-name><tp:taxon-name-part taxon-name-part-type="genus" reg="Raphia">R.</tp:taxon-name-part> <tp:taxon-name-part taxon-name-part-type="species" reg="matombe">matombe</tp:taxon-name-part></tp:taxon-name></italic> by its straight fibres covering the stipe and the lack of conspicuous and persistent bracts on the infructescence.</p></tp:treatment-sec><tp:treatment-sec sec-type="Specimen examined"><title>Specimen examined.</title><p><bold>Republic of the Congo</bold>. • Kouilou. Bas-Kouilou, about 1 km SE of the bridge on the Kouilou River, <named-content xmlns:xlink="http://www.w3.org/1999/xlink" content-type="dwc:verbatimCoordinates" xlink:type="simple">04°28.92'S, 011°43.40'E</named-content>, 10 m, 27 Sep 2019, <italic>Ndolo Ebika &amp; Harris 2739</italic> (<abbrev xmlns:xlink="http://www.w3.org/1999/xlink" content-type="institution" xlink:title="herbaria of the Initiative des Champignons et des Plantes" xlink:type="simple">HICPC</abbrev>, E); • Niari. Ditadi, 200 m NE of the road and 12 km SE of Dolisie, <named-content xmlns:xlink="http://www.w3.org/1999/xlink" content-type="dwc:verbatimCoordinates" xlink:type="simple">04°16.24'S, 012°45.22'E</named-content>, 400 m, 4 Oct 2019, <italic>Ndolo Ebika &amp; Harris 2761</italic> (<abbrev xmlns:xlink="http://www.w3.org/1999/xlink" content-type="institution" xlink:title="herbaria of the Initiative des Champignons et des Plantes" xlink:type="simple">HICPC</abbrev>, E).</p></tp:treatment-sec><ref-list><ref id="B36"><mixed-citation xmlns:xlink="http://www.w3.org/1999/xlink" xlink:type="simple">Mbandu Luzolawo P, Lubini Ayingweu C, Mogue Kamga S, Stauffer FW (2020) <tp:taxon-name><tp:taxon-name-part taxon-name-part-type="family">Palmae</tp:taxon-name-part></tp:taxon-name>. In: Sosef MSM (Ed.) Flore d’Afrique Centrale (République démocratique du Congo – Rwanda – Burundi) nouvelle série. Jardin botanique de Meise, Meise, Belgique, 1–80.</mixed-citation></ref><ref id="B49"><mixed-citation xmlns:xlink="http://www.w3.org/1999/xlink" xlink:type="simple">Stauffer FW, Ouattara DN, Roguet D, da Giau S, Michon L, Bakayoko A, Ekpe P (2017) An update to the African palms (<tp:taxon-name><tp:taxon-name-part taxon-name-part-type="family">Arecaceae</tp:taxon-name-part></tp:taxon-name>) floristic and taxonomic knowledge, with emphasis on the West African region. Webbia 72(1): 17–30. <ext-link xlink:href="10.1080/00837792.2017.1313381" ext-link-type="doi" xlink:type="simple">https://doi.org/10.1080/00837792.2017.1313381</ext-link></mixed-citation></ref><ref id="B31"><mixed-citation xmlns:xlink="http://www.w3.org/1999/xlink" xlink:type="simple">Lautenschläger T, Kempe A, Bunk K, Mawunu M, Neinhuis C (2019) Biomechanics and traditional use of <italic><tp:taxon-name><tp:taxon-name-part taxon-name-part-type="genus">Raphia</tp:taxon-name-part> <tp:taxon-name-part taxon-name-part-type="species">matombe</tp:taxon-name-part></tp:taxon-name></italic> rachis in Northern Angola. BioResources 14(2): 3364–3378. <ext-link xlink:href="10.15376/biores.14.2.3364-3378" ext-link-type="doi" xlink:type="simple">https://doi.org/10.15376/biores.14.2.3364-3378</ext-link></mixed-citation></ref><ref id="B28"><mixed-citation xmlns:xlink="http://www.w3.org/1999/xlink" xlink:type="simple">Kamga SM, Niangadouma R, Stauffer FW, Sonké B, Couvreur TLP (2018) Two new species of <italic><tp:taxon-name><tp:taxon-name-part taxon-name-part-type="genus">Raphia</tp:taxon-name-part></tp:taxon-name></italic> (<tp:taxon-name><tp:taxon-name-part taxon-name-part-type="family">Palmae</tp:taxon-name-part></tp:taxon-name>/<tp:taxon-name><tp:taxon-name-part taxon-name-part-type="family">Arecaceae</tp:taxon-name-part></tp:taxon-name>) from Cameroon and Gabon. PhytoKeys 111: 17–30. <ext-link xlink:href="10.3897/phytokeys.111.27175" ext-link-type="doi" xlink:type="simple">https://doi.org/10.3897/phytokeys.111.27175</ext-link></mixed-citation></ref></ref-list></tp:taxon-treatment>
