# Supplementary material for: Synopsis of the genus Raphia P. Beauv. (Arecaceae, Calamoideae) in the Republic of the Congo
Source: PhytoKeys. 2026 Feb 10;271:37–71. doi: 10.3897/phytokeys.271.174506 (PMC12914261; doi:10.3897/phytokeys.271.174506)
Supplement: XML Treatment for Raphia regalis [file phytokeys.271.174506-treatment5.xml]

<!DOCTYPE tp:taxon-treatment
  PUBLIC "-//TaxonX//DTD Taxonomic Treatment Publishing DTD v0 20100105//EN" "tax-treatment-NSO.dtd">
<tp:taxon-treatment xmlns:tp="http://www.plazi.org/taxpub"><tp:treatment-meta><kwd-group><label>Taxon classification</label><kwd>
                <named-content content-type="kingdom">Plantae</named-content>
              </kwd><kwd>
                <named-content content-type="order">Arecales</named-content>
              </kwd><kwd>
                <named-content content-type="order">Arecaceae</named-content>
              </kwd></kwd-group><mixed-citation publication-type="journal"><person-group><name><surname>Ndolo Ebika</surname><given-names>Sydney T.</given-names></name><name><surname>Bouka</surname><given-names>Gaël U. D.</given-names></name><name><surname>Harris</surname><given-names>David J.</given-names></name><name><surname>Elenga</surname><given-names>Raymond G.</given-names></name></person-group><article-title>Synopsis of the genus <italic><tp:taxon-name><tp:taxon-name-part taxon-name-part-type="genus" reg="Raphia">Raphia</tp:taxon-name-part></tp:taxon-name></italic> P. Beauv. (<tp:taxon-name><tp:taxon-name-part taxon-name-part-type="family" reg="Arecaceae">Arecaceae</tp:taxon-name-part></tp:taxon-name>, <tp:taxon-name><tp:taxon-name-part taxon-name-part-type="subfamily" reg="Calamoideae">Calamoideae</tp:taxon-name-part></tp:taxon-name>) in the Republic of the Congo</article-title><source>PhytoKeys</source><day>10</day><month>02</month><year>2026</year><volume>271</volume><fpage>37</fpage><lpage>71</lpage><pub-id pub-id-type="doi">10.3897/phytokeys.271.174506</pub-id></mixed-citation></tp:treatment-meta><tp:nomenclature><tp:taxon-name><object-id xmlns:xlink="http://www.w3.org/1999/xlink" content-type="arpha" xlink:type="simple">668288FE-FD29-564B-8F57-993EB9D0BC95</object-id>
                    		<tp:taxon-name-part taxon-name-part-type="genus" reg="Raphia">Raphia</tp:taxon-name-part> <tp:taxon-name-part taxon-name-part-type="species" reg="regalis">regalis</tp:taxon-name-part>
                    	</tp:taxon-name><tp:taxon-authority>Becc. (Beccari 1910: 125)</tp:taxon-authority><xref ref-type="fig" rid="F15">Figs 15</xref><xref ref-type="fig" rid="F16">, 16</xref></tp:nomenclature><tp:treatment-sec sec-type="Description"><title>Description.</title><p><bold><italic>Palms</italic></bold> reaching 20 m high, solitary to gregarious. <bold><italic>Stipe</italic></bold> underground. <bold><italic>Leaves</italic></bold> arising directly from an underground stipe, 14.70–20.37 m long. Petiole 2.80–4.34 m long; DP30 between 6.3–9.4 cm. Rachis 11.90–16.32 m long, with two longitudinal rows of spines. Leaflets 135–175 × 5.8–8.2 cm, 2–8 in the R0–30 area of the rachis. <bold><italic>Inflorescence</italic></bold> 6 per individual, erect in early stages of development then hanging, brown then green, in the axil of a bract which has a long spine which is like an acumen. Partial inflorescence developing in zig-zag, not in a straight line. Secondary branches in the axil of small and persistent bracts, 4.5–5 × 0.5 cm. <bold><italic>Flowers</italic></bold> green in buds then dark red when open; Calyx with 3 lobes, acuminate. <bold><italic>Fruits</italic></bold> broadly ellipsoid, 6–7.2 × 2.8–3 cm, light brown when immature and dark brown when mature, with a 4 (–5) mm long beak.</p><fig id="F15" position="float" orientation="portrait"><object-id xmlns:xlink="http://www.w3.org/1999/xlink" content-type="doi" xlink:type="simple">10.3897/phytokeys.271.174506.figure15</object-id><object-id xmlns:xlink="http://www.w3.org/1999/xlink" content-type="arpha" xlink:type="simple">99E0AE45-7327-5F5A-B093-8381EACEBE97</object-id><label>Figure 15.</label><caption><p>Morphology of <italic><tp:taxon-name><tp:taxon-name-part taxon-name-part-type="genus" reg="Raphia">Raphia</tp:taxon-name-part> <tp:taxon-name-part taxon-name-part-type="species" reg="regalis">regalis</tp:taxon-name-part></tp:taxon-name></italic>. <bold>A</bold>. Young inflorescences subtended by a bract (shown by the red arrow); <bold>B</bold>. Portion of an inflorescence with open female flowers; <bold>C</bold>. Young infructescence; <bold>D</bold>. Fruit. <bold>A</bold> from <italic>Ndolo Ebika &amp; Harris 2752</italic><bold>B</bold> from <italic>Ndolo Ebika &amp; Harris 2753</italic><bold>C, D</bold> from <italic>Ndolo Ebika &amp; Harris 2751</italic>. Scale bar: 3 cm (<bold>D</bold>).</p></caption><graphic xmlns:xlink="http://www.w3.org/1999/xlink" xlink:href="phytokeys-271-037_article-174506__-g015.jpg" id="oo_1536719.jpg" position="float" orientation="portrait" xlink:type="simple"><uri content-type="original_file" xlink:type="simple">https://binary.pensoft.net/fig/1536719</uri></graphic></fig><fig id="F16" position="float" orientation="portrait"><object-id xmlns:xlink="http://www.w3.org/1999/xlink" content-type="doi" xlink:type="simple">10.3897/phytokeys.271.174506.figure16</object-id><object-id xmlns:xlink="http://www.w3.org/1999/xlink" content-type="arpha" xlink:type="simple">3213370D-3B17-571D-936D-348DEC3B2422</object-id><label>Figure 16.</label><caption><p>Use of <italic><tp:taxon-name><tp:taxon-name-part taxon-name-part-type="genus" reg="Raphia">Raphia</tp:taxon-name-part> <tp:taxon-name-part taxon-name-part-type="species" reg="regalis">regalis</tp:taxon-name-part></tp:taxon-name></italic>. <bold>A</bold>. Thatch roofing tiles; <bold>B</bold>. Roof covered with the thatch roofing tiles; <bold>C</bold>. Inner protecting door made from hard and smooth outer parts the petiole.</p></caption><graphic xmlns:xlink="http://www.w3.org/1999/xlink" xlink:href="phytokeys-271-037_article-174506__-g016.jpg" id="oo_1536720.jpg" position="float" orientation="portrait" xlink:type="simple"><uri content-type="original_file" xlink:type="simple">https://binary.pensoft.net/fig/1536720</uri></graphic></fig></tp:treatment-sec><tp:treatment-sec sec-type="Ecology"><title>Ecology.</title><p><italic>Tierra firme</italic>. The species flowers and fruits in October.</p></tp:treatment-sec><tp:treatment-sec sec-type="Distribution"><title>Distribution.</title><p>Angola (Cabinda), Cameroon, Gabon, Equatorial Guinea, Nigeria, Republic of the Congo, Democratic Republic of the Congo (<xref ref-type="bibr" rid="B15">Couvreur and Sunderland 2022</xref>; <xref ref-type="bibr" rid="B36">Mbandu Luzolawo et al. 2020</xref>; <xref ref-type="bibr" rid="B37">Mogue Kamga et al. 2019</xref>); in the Republic of the Congo: Lékoumou.</p></tp:treatment-sec><tp:treatment-sec sec-type="IUCN conservation assessment"><title>IUCN conservation assessment.</title><p><italic><tp:taxon-name><tp:taxon-name-part taxon-name-part-type="genus" reg="Raphia">Raphia</tp:taxon-name-part> <tp:taxon-name-part taxon-name-part-type="species" reg="regalis">regalis</tp:taxon-name-part></tp:taxon-name></italic> was assessed by <xref ref-type="bibr" rid="B12">Cosiaux et al. (2018e)</xref> as Least Concern (<abbrev xmlns:xlink="http://www.w3.org/1999/xlink" xlink:title="Least Concern" xlink:type="simple">LC</abbrev>).</p></tp:treatment-sec><tp:treatment-sec sec-type="Uses"><title>Uses.</title><p>The petioles are used as laths to make the framework of huts, the skeleton of hut walls and also to make the two sticks that make up the skeleton which will be combined with the detached leaflets to form thatch roofing tiles.</p></tp:treatment-sec><tp:treatment-sec sec-type="Vernacular name"><title>Vernacular name.</title><p>Sougou in Téké (Lékoumou).</p></tp:treatment-sec><tp:treatment-sec sec-type="Notes"><title>Notes.</title><p>The species is easily recognized by its leaves emerging straight from the ground. We observed around 15 individuals in an area of 400 m<sup>2</sup> at Ingoumina.</p></tp:treatment-sec><tp:treatment-sec sec-type="Specimen examined"><title>Specimen examined.</title><p><bold>Republic of the Congo</bold>. • Lékoumou. Ingoumina, 7 km from Zanaga on the road to Sibiti, <named-content xmlns:xlink="http://www.w3.org/1999/xlink" content-type="dwc:verbatimCoordinates" xlink:type="simple">02°52.77'S, 013°52.39'E</named-content>, 570 m, 1 Oct 2019, <italic>Ndolo Ebika &amp; Harris 2751</italic> (<abbrev xmlns:xlink="http://www.w3.org/1999/xlink" content-type="institution" xlink:title="herbaria of the Initiative des Champignons et des Plantes" xlink:type="simple">HICPC</abbrev>, E); 7 km from Zanaga on the road to Sibiti, c. 3 km NE from Ingoumina village., <named-content xmlns:xlink="http://www.w3.org/1999/xlink" content-type="dwc:verbatimCoordinates" xlink:type="simple">02°52.77'S, 013°52.39'E</named-content>, 570 m, 1 Oct 2019, <italic>Ndolo Ebika &amp; Harris 2752</italic> (<abbrev xmlns:xlink="http://www.w3.org/1999/xlink" content-type="institution" xlink:title="herbaria of the Initiative des Champignons et des Plantes" xlink:type="simple">HICPC</abbrev>, E); 7 km from Zanaga on the road to Sibiti, <named-content xmlns:xlink="http://www.w3.org/1999/xlink" content-type="dwc:verbatimCoordinates" xlink:type="simple">02°52.83'S, 013°52.38'E</named-content>, 570 m, 1 Oct 2019, <italic>Ndolo Ebika &amp; Harris 2753</italic> (<abbrev xmlns:xlink="http://www.w3.org/1999/xlink" content-type="institution" xlink:title="herbaria of the Initiative des Champignons et des Plantes" xlink:type="simple">HICPC</abbrev>, E).</p></tp:treatment-sec><ref-list><ref id="B15"><mixed-citation xmlns:xlink="http://www.w3.org/1999/xlink" xlink:type="simple">Couvreur TLP, Sunderland TCH (2022) <italic><tp:taxon-name><tp:taxon-name-part taxon-name-part-type="genus">Raphia</tp:taxon-name-part></tp:taxon-name></italic> P.Beauv. In: Betti JL, Onana JM, Cheek M (Eds) Flore du Cameroun 44: <tp:taxon-name><tp:taxon-name-part taxon-name-part-type="family">Arecaceae</tp:taxon-name-part></tp:taxon-name> - <tp:taxon-name><tp:taxon-name-part taxon-name-part-type="family">Palmae</tp:taxon-name-part></tp:taxon-name>. Yaoundé, Cameroun, Ministère de la Recherche Scientifique et de l’Innovation (MINRESI), 103–126.</mixed-citation></ref><ref id="B36"><mixed-citation xmlns:xlink="http://www.w3.org/1999/xlink" xlink:type="simple">Mbandu Luzolawo P, Lubini Ayingweu C, Mogue Kamga S, Stauffer FW (2020) <tp:taxon-name><tp:taxon-name-part taxon-name-part-type="family">Palmae</tp:taxon-name-part></tp:taxon-name>. In: Sosef MSM (Ed.) Flore d’Afrique Centrale (République démocratique du Congo – Rwanda – Burundi) nouvelle série. Jardin botanique de Meise, Meise, Belgique, 1–80.</mixed-citation></ref><ref id="B37"><mixed-citation xmlns:xlink="http://www.w3.org/1999/xlink" xlink:type="simple">Mogue Kamga S, Couvreur TLP, Sunderland TCH (2019) <italic><tp:taxon-name><tp:taxon-name-part taxon-name-part-type="genus">Raphia</tp:taxon-name-part></tp:taxon-name></italic> P.Beauv. In: Sosef MSM, Florence J, Ngok Banak L, Bourobou Bourobou HP, Bissiengou P (Eds) Flore du Gabon 53: 48–58.</mixed-citation></ref><ref id="B12"><mixed-citation xmlns:xlink="http://www.w3.org/1999/xlink" xlink:type="simple">Cosiaux A, Gardiner LM, Couvreur TLP (2018e) <italic><tp:taxon-name><tp:taxon-name-part taxon-name-part-type="genus">Raphia</tp:taxon-name-part> <tp:taxon-name-part taxon-name-part-type="species">regalis</tp:taxon-name-part></tp:taxon-name></italic>. The IUCN Red List of Threatened Species 2018: e.T46200A95309512. <ext-link xlink:href="10.2305/IUCN.UK.2018-2.RLTS.T46200A95309512.en" ext-link-type="doi" xlink:type="simple">https://doi.org/10.2305/IUCN.UK.2018-2.RLTS.T46200A95309512.en</ext-link></mixed-citation></ref></ref-list></tp:taxon-treatment>
