# Supplementary material for: Synopsis of the genus Raphia P. Beauv. (Arecaceae, Calamoideae) in the Republic of the Congo
Source: PhytoKeys. 2026 Feb 10;271:37–71. doi: 10.3897/phytokeys.271.174506 (PMC12914261; doi:10.3897/phytokeys.271.174506)
Supplement: XML Treatment for Raphia rostrata [file phytokeys.271.174506-treatment6.xml]

<!DOCTYPE tp:taxon-treatment
  PUBLIC "-//TaxonX//DTD Taxonomic Treatment Publishing DTD v0 20100105//EN" "tax-treatment-NSO.dtd">
<tp:taxon-treatment xmlns:tp="http://www.plazi.org/taxpub"><tp:treatment-meta><kwd-group><label>Taxon classification</label><kwd>
                <named-content content-type="kingdom">Plantae</named-content>
              </kwd><kwd>
                <named-content content-type="order">Arecales</named-content>
              </kwd><kwd>
                <named-content content-type="order">Arecaceae</named-content>
              </kwd></kwd-group><mixed-citation publication-type="journal"><person-group><name><surname>Ndolo Ebika</surname><given-names>Sydney T.</given-names></name><name><surname>Bouka</surname><given-names>Gaël U. D.</given-names></name><name><surname>Harris</surname><given-names>David J.</given-names></name><name><surname>Elenga</surname><given-names>Raymond G.</given-names></name></person-group><article-title>Synopsis of the genus <italic><tp:taxon-name><tp:taxon-name-part taxon-name-part-type="genus" reg="Raphia">Raphia</tp:taxon-name-part></tp:taxon-name></italic> P. Beauv. (<tp:taxon-name><tp:taxon-name-part taxon-name-part-type="family" reg="Arecaceae">Arecaceae</tp:taxon-name-part></tp:taxon-name>, <tp:taxon-name><tp:taxon-name-part taxon-name-part-type="subfamily" reg="Calamoideae">Calamoideae</tp:taxon-name-part></tp:taxon-name>) in the Republic of the Congo</article-title><source>PhytoKeys</source><day>10</day><month>02</month><year>2026</year><volume>271</volume><fpage>37</fpage><lpage>71</lpage><pub-id pub-id-type="doi">10.3897/phytokeys.271.174506</pub-id></mixed-citation></tp:treatment-meta><tp:nomenclature><tp:taxon-name><object-id xmlns:xlink="http://www.w3.org/1999/xlink" content-type="arpha" xlink:type="simple">8B5C8E35-EE3D-57F0-9AD7-FECD8A6BBEE7</object-id>
                    		<tp:taxon-name-part taxon-name-part-type="genus" reg="Raphia">Raphia</tp:taxon-name-part> <tp:taxon-name-part taxon-name-part-type="species" reg="rostrata">rostrata</tp:taxon-name-part>
                    	</tp:taxon-name><tp:taxon-authority>Burret (Burret 1935: 307)</tp:taxon-authority><xref ref-type="fig" rid="F17">Fig. 17</xref></tp:nomenclature><tp:treatment-sec sec-type="Description"><title>Description.</title><p><bold><italic>Palms</italic></bold> 6–8 m high, gregarious. <bold><italic>Stipes</italic></bold> clustered, with 2 to 4 (–6) stipes joined at the base, covered with the leaf bases and fibres. Fibres at least 8 mm wide, curling, not forming springs around the stipe. <bold><italic>Leaves</italic></bold> 11.5–15.4 m long. Petiole 3.6–6.1 m long, reddish when very young, black with white dots to green when adult, channelled from the base to almost the middle then cylindrical or fully split, not spiny; DP30 comprised between 6.7–7.7 cm. Rachis 7.82–10.11 m long, not split or split in the first half then forming a single and prominent ridge. Leaflets 6–10 in the R0–30 zone, 159–186 × 4.8–6.6 cm. <bold><italic>Infructescence</italic></bold> 200 × 50 cm. <bold><italic>Fruits</italic></bold> oblong to cylindrical, rarely ellipsoid, 6–7.5 × 3–3.8 cm, reddish, with an 8–9 mm long beak.</p><fig id="F17" position="float" orientation="portrait"><object-id xmlns:xlink="http://www.w3.org/1999/xlink" content-type="doi" xlink:type="simple">10.3897/phytokeys.271.174506.figure17</object-id><object-id xmlns:xlink="http://www.w3.org/1999/xlink" content-type="arpha" xlink:type="simple">2419EBE6-CF18-5046-9036-E90B34C75E0F</object-id><label>Figure 17.</label><caption><p>Morphology of <italic><tp:taxon-name><tp:taxon-name-part taxon-name-part-type="genus" reg="Raphia">Raphia</tp:taxon-name-part> <tp:taxon-name-part taxon-name-part-type="species" reg="rostrata">rostrata</tp:taxon-name-part></tp:taxon-name></italic>. <bold>A</bold>. Solitary growth habit; <bold>B</bold>. Clustered habit; <bold>C</bold>. Upper part of the tree showing the stipe fibres; <bold>D</bold>. Partial infructescence with young fruits; <bold>E</bold>. Mature fruits. All from <italic>Ndolo Ebika &amp; Harris 2743</italic>. Scale bar: 3.5 cm (<bold>E</bold>).</p></caption><graphic xmlns:xlink="http://www.w3.org/1999/xlink" xlink:href="phytokeys-271-037_article-174506__-g017.jpg" id="oo_1536721.jpg" position="float" orientation="portrait" xlink:type="simple"><uri content-type="original_file" xlink:type="simple">https://binary.pensoft.net/fig/1536721</uri></graphic></fig></tp:treatment-sec><tp:treatment-sec sec-type="Ecology"><title>Ecology.</title><p>Swamp forest. The species fruits in September.</p></tp:treatment-sec><tp:treatment-sec sec-type="Distribution"><title>Distribution.</title><p>Angola (Cabinda), Cameroon, Gabon, Democratic Republic of the Congo (<xref ref-type="bibr" rid="B15">Couvreur and Sunderland 2022</xref>; <xref ref-type="bibr" rid="B36">Mbandu Luzolawo et al. 2020</xref>; <xref ref-type="bibr" rid="B37">Mogue Kamga et al. 2019</xref>), Republic of the Congo (this study); in Republic of the Congo: Lékoumou.</p></tp:treatment-sec><tp:treatment-sec sec-type="IUCN conservation assessment"><title>IUCN conservation assessment.</title><p><italic><tp:taxon-name><tp:taxon-name-part taxon-name-part-type="genus" reg="Raphia">Raphia</tp:taxon-name-part> <tp:taxon-name-part taxon-name-part-type="species" reg="rostrata">rostrata</tp:taxon-name-part></tp:taxon-name></italic> was assessed by <xref ref-type="bibr" rid="B13">Cosiaux et al. (2018f)</xref> as Data Deficient (<abbrev xmlns:xlink="http://www.w3.org/1999/xlink" xlink:title="Data Deficient" xlink:type="simple">DD</abbrev>). The authors requested more field surveys to better understand the taxonomic status, distribution, and threats of the species.</p></tp:treatment-sec><tp:treatment-sec sec-type="Use"><title>Use.</title><p>Production of <italic><tp:taxon-name><tp:taxon-name-part taxon-name-part-type="genus" reg="Raphia">Raphia</tp:taxon-name-part></tp:taxon-name></italic> wine called Touhomi in Téké (Ingoumina).</p></tp:treatment-sec><tp:treatment-sec sec-type="Vernacular name"><title>Vernacular name.</title><p>Touhomi in Téké (Lékoumou).</p></tp:treatment-sec><tp:treatment-sec sec-type="Notes"><title>Notes.</title><p><italic><tp:taxon-name><tp:taxon-name-part taxon-name-part-type="genus" reg="Raphia">Raphia</tp:taxon-name-part> <tp:taxon-name-part taxon-name-part-type="species" reg="rostrata">rostrata</tp:taxon-name-part></tp:taxon-name></italic> resembles <italic><tp:taxon-name><tp:taxon-name-part taxon-name-part-type="genus" reg="Raphia">Raphia</tp:taxon-name-part> <tp:taxon-name-part taxon-name-part-type="species" reg="hookeri">hookeri</tp:taxon-name-part></tp:taxon-name></italic> by the presence of curling stipe fibres. However, in <italic><tp:taxon-name><tp:taxon-name-part taxon-name-part-type="genus" reg="Raphia">R.</tp:taxon-name-part> <tp:taxon-name-part taxon-name-part-type="species" reg="rostrata">rostrata</tp:taxon-name-part></tp:taxon-name></italic> the fibres are pendant and do not form tightly coiled springs whilst in <italic><tp:taxon-name><tp:taxon-name-part taxon-name-part-type="genus" reg="Raphia">R.</tp:taxon-name-part> <tp:taxon-name-part taxon-name-part-type="species" reg="hookeri">hookeri</tp:taxon-name-part></tp:taxon-name></italic>, the fibres form tightly coiled springs which cover the stipe. In addition, the petiole is larger in <italic><tp:taxon-name><tp:taxon-name-part taxon-name-part-type="genus" reg="Raphia">R.</tp:taxon-name-part> <tp:taxon-name-part taxon-name-part-type="species" reg="rostrata">rostrata</tp:taxon-name-part></tp:taxon-name></italic> with DP30 size of 6.7–7.7 cm. whereas the petiole of <italic><tp:taxon-name><tp:taxon-name-part taxon-name-part-type="genus" reg="Raphia">R.</tp:taxon-name-part> <tp:taxon-name-part taxon-name-part-type="species" reg="hookeri">hookeri</tp:taxon-name-part></tp:taxon-name></italic> has a smaller diameter, with a DP30 size of 2.9–5.6 cm. Our single observation of <italic><tp:taxon-name><tp:taxon-name-part taxon-name-part-type="genus" reg="Raphia">R.</tp:taxon-name-part> <tp:taxon-name-part taxon-name-part-type="species" reg="rostrata">rostrata</tp:taxon-name-part></tp:taxon-name></italic> was made in a swamp forest away from a stream whereas <xref ref-type="bibr" rid="B15">Couvreur and Sunderland (2022)</xref> reported from Cameroon that the species grows along fast flowing rivers.</p></tp:treatment-sec><tp:treatment-sec sec-type="Specimen examined"><title>Specimen examined.</title><p><bold>Republic of the Congo</bold>. • Lékoumou. Ingoumina, 7 km from Zanaga on the road to Sibiti, c. 700 m W of the road, <named-content xmlns:xlink="http://www.w3.org/1999/xlink" content-type="dwc:verbatimCoordinates" xlink:type="simple">02°53.23'S, 013°49.82'E</named-content>, 540 m, 30 Sep 2019, <italic>Ndolo Ebika &amp; Harris 2743</italic> (<abbrev xmlns:xlink="http://www.w3.org/1999/xlink" content-type="institution" xlink:title="herbaria of the Initiative des Champignons et des Plantes" xlink:type="simple">HICPC</abbrev>, E).</p></tp:treatment-sec><ref-list><ref id="B15"><mixed-citation xmlns:xlink="http://www.w3.org/1999/xlink" xlink:type="simple">Couvreur TLP, Sunderland TCH (2022) <italic><tp:taxon-name><tp:taxon-name-part taxon-name-part-type="genus">Raphia</tp:taxon-name-part></tp:taxon-name></italic> P.Beauv. In: Betti JL, Onana JM, Cheek M (Eds) Flore du Cameroun 44: <tp:taxon-name><tp:taxon-name-part taxon-name-part-type="family">Arecaceae</tp:taxon-name-part></tp:taxon-name> - <tp:taxon-name><tp:taxon-name-part taxon-name-part-type="family">Palmae</tp:taxon-name-part></tp:taxon-name>. Yaoundé, Cameroun, Ministère de la Recherche Scientifique et de l’Innovation (MINRESI), 103–126.</mixed-citation></ref><ref id="B36"><mixed-citation xmlns:xlink="http://www.w3.org/1999/xlink" xlink:type="simple">Mbandu Luzolawo P, Lubini Ayingweu C, Mogue Kamga S, Stauffer FW (2020) <tp:taxon-name><tp:taxon-name-part taxon-name-part-type="family">Palmae</tp:taxon-name-part></tp:taxon-name>. In: Sosef MSM (Ed.) Flore d’Afrique Centrale (République démocratique du Congo – Rwanda – Burundi) nouvelle série. Jardin botanique de Meise, Meise, Belgique, 1–80.</mixed-citation></ref><ref id="B37"><mixed-citation xmlns:xlink="http://www.w3.org/1999/xlink" xlink:type="simple">Mogue Kamga S, Couvreur TLP, Sunderland TCH (2019) <italic><tp:taxon-name><tp:taxon-name-part taxon-name-part-type="genus">Raphia</tp:taxon-name-part></tp:taxon-name></italic> P.Beauv. In: Sosef MSM, Florence J, Ngok Banak L, Bourobou Bourobou HP, Bissiengou P (Eds) Flore du Gabon 53: 48–58.</mixed-citation></ref><ref id="B13"><mixed-citation xmlns:xlink="http://www.w3.org/1999/xlink" xlink:type="simple">Cosiaux A, Gardiner LM, Couvreur TLP (2018f) <italic><tp:taxon-name><tp:taxon-name-part taxon-name-part-type="genus">Raphia</tp:taxon-name-part> <tp:taxon-name-part taxon-name-part-type="species">rostrata</tp:taxon-name-part></tp:taxon-name></italic>. The IUCN Red List of Threatened Species 2018: e.T95366723A95366726. <ext-link xlink:href="10.2305/IUCN.UK.2018-2.RLTS.T95366723A95366726.en" ext-link-type="doi" xlink:type="simple">https://doi.org/10.2305/IUCN.UK.2018-2.RLTS.T95366723A95366726.en</ext-link></mixed-citation></ref></ref-list></tp:taxon-treatment>
