# Supplementary material for: Synopsis of the genus Raphia P. Beauv. (Arecaceae, Calamoideae) in the Republic of the Congo
Source: PhytoKeys. 2026 Feb 10;271:37–71. doi: 10.3897/phytokeys.271.174506 (PMC12914261; doi:10.3897/phytokeys.271.174506)
Supplement: XML Treatment for Raphia textilis [file phytokeys.271.174506-treatment7.xml]

<!DOCTYPE tp:taxon-treatment
  PUBLIC "-//TaxonX//DTD Taxonomic Treatment Publishing DTD v0 20100105//EN" "tax-treatment-NSO.dtd">
<tp:taxon-treatment xmlns:tp="http://www.plazi.org/taxpub"><tp:treatment-meta><kwd-group><label>Taxon classification</label><kwd>
                <named-content content-type="kingdom">Plantae</named-content>
              </kwd><kwd>
                <named-content content-type="order">Arecales</named-content>
              </kwd><kwd>
                <named-content content-type="order">Arecaceae</named-content>
              </kwd></kwd-group><mixed-citation publication-type="journal"><person-group><name><surname>Ndolo Ebika</surname><given-names>Sydney T.</given-names></name><name><surname>Bouka</surname><given-names>Gaël U. D.</given-names></name><name><surname>Harris</surname><given-names>David J.</given-names></name><name><surname>Elenga</surname><given-names>Raymond G.</given-names></name></person-group><article-title>Synopsis of the genus <italic><tp:taxon-name><tp:taxon-name-part taxon-name-part-type="genus" reg="Raphia">Raphia</tp:taxon-name-part></tp:taxon-name></italic> P. Beauv. (<tp:taxon-name><tp:taxon-name-part taxon-name-part-type="family" reg="Arecaceae">Arecaceae</tp:taxon-name-part></tp:taxon-name>, <tp:taxon-name><tp:taxon-name-part taxon-name-part-type="subfamily" reg="Calamoideae">Calamoideae</tp:taxon-name-part></tp:taxon-name>) in the Republic of the Congo</article-title><source>PhytoKeys</source><day>10</day><month>02</month><year>2026</year><volume>271</volume><fpage>37</fpage><lpage>71</lpage><pub-id pub-id-type="doi">10.3897/phytokeys.271.174506</pub-id></mixed-citation></tp:treatment-meta><tp:nomenclature><tp:taxon-name><object-id xmlns:xlink="http://www.w3.org/1999/xlink" content-type="arpha" xlink:type="simple">AD2BD887-FC62-5074-A083-B6A8CBFB9050</object-id>
                    		<tp:taxon-name-part taxon-name-part-type="genus" reg="Raphia">Raphia</tp:taxon-name-part> <tp:taxon-name-part taxon-name-part-type="species" reg="textilis">textilis</tp:taxon-name-part>
                    	</tp:taxon-name><tp:taxon-authority>Welw. (Welwitsch 1859: 584)</tp:taxon-authority><xref ref-type="fig" rid="F18">Figs 18</xref><xref ref-type="fig" rid="F19">, 19</xref></tp:nomenclature><tp:treatment-sec sec-type="Description"><title>Description.</title><p><bold><italic>Palms</italic></bold> 6 to 10 m high, 16 cm in diameter, solitary. <bold><italic>Stipes</italic></bold> not clustered, with flattened, curling and hanging fibres, forming belt-like structures up to 4.5 cm wide and breaking down to form smooth fibres 5–6 mm wide. <bold><italic>Leaves</italic></bold> 3.78–12 m long. Petiole laterally fluted from base to rachis, not spiny, 1.55–4 m long; DP30 ranges between 5.0–5.1 cm. Rachis 2.23–8 m long, laterally fluted, with a row of spines on each side of the cleft. Base of rachis uneven, with an offset of 11 cm between the two groups of basal leaflets. Basal leaflets, on either side of the rachis cleft, grouped into a tuft of 4–8 leaflets, 86–96 × 3.4–5 cm, 32–33 in the R0-30 area of the rachis, with dorsal spines (on the main vein) 5 mm long and marginal spines 4 mm long. <bold><italic>Inflorescences</italic></bold>: 3–4 per individual, hanging, about 2.5 m long. Partial inflorescence 23 × 13 cm. Secondary inflorescences 13–17 × 2 cm long. <bold><italic>Male flowers</italic></bold>: corolla lobes 7–9 × 2 mm. <bold><italic>Infructescence</italic></bold> hanging, 3.80 m long. <bold><italic>Fruits</italic></bold> subglobose to obovoid, 5.3–6.5 × 4.8–5.2 cm, dark green when immature, becoming brownish and reddish when mature, truncated at the top with a 4 mm long beak.</p><fig id="F18" position="float" orientation="portrait"><object-id xmlns:xlink="http://www.w3.org/1999/xlink" content-type="doi" xlink:type="simple">10.3897/phytokeys.271.174506.figure18</object-id><object-id xmlns:xlink="http://www.w3.org/1999/xlink" content-type="arpha" xlink:type="simple">C2DE93BF-EE48-533B-9E2B-7DE2D38A326B</object-id><label>Figure 18.</label><caption><p>Morphology of <italic><tp:taxon-name><tp:taxon-name-part taxon-name-part-type="genus" reg="Raphia">Raphia</tp:taxon-name-part> <tp:taxon-name-part taxon-name-part-type="species" reg="textilis">textilis</tp:taxon-name-part></tp:taxon-name></italic>. <bold>A</bold>. Upper part of the stipe showing the fibres; <bold>B</bold>. Leaf portion showing an uneven base of rachis with an offset between the two groups of basal leaflets; <bold>C</bold>. Mature inflorescences, each about 2.5 m long; <bold>D</bold>. Secondary inflorescences; <bold>E</bold>. Infructescences; <bold>F</bold>. Fruits. All from <italic>Ndolo Ebika 2702</italic>. Scale bars: (<bold>D, F</bold>) 5 cm.</p></caption><graphic xmlns:xlink="http://www.w3.org/1999/xlink" xlink:href="phytokeys-271-037_article-174506__-g018.jpg" id="oo_1536722.jpg" position="float" orientation="portrait" xlink:type="simple"><uri content-type="original_file" xlink:type="simple">https://binary.pensoft.net/fig/1536722</uri></graphic></fig><fig id="F19" position="float" orientation="portrait"><object-id xmlns:xlink="http://www.w3.org/1999/xlink" content-type="doi" xlink:type="simple">10.3897/phytokeys.271.174506.figure19</object-id><object-id xmlns:xlink="http://www.w3.org/1999/xlink" content-type="arpha" xlink:type="simple">9A9F8E64-C265-571A-8512-41F10FD41447</object-id><label>Figure 19.</label><caption><p>Use of <italic><tp:taxon-name><tp:taxon-name-part taxon-name-part-type="genus" reg="Raphia">Raphia</tp:taxon-name-part> <tp:taxon-name-part taxon-name-part-type="species" reg="textilis">textilis</tp:taxon-name-part></tp:taxon-name></italic>. <bold>A</bold>. Bunch of young leaflets, recently harvested; <bold>B</bold>. Epidermis removal from the young leaflets; <bold>C</bold>. Dyed, woven unit of <tp:taxon-name><tp:taxon-name-part taxon-name-part-type="genus" reg="Raphia">Raphia</tp:taxon-name-part></tp:taxon-name> cloth called “<italic>Ketsoulou</italic>” in Téké measuring 75 × 45 cm; <bold>D</bold>. Undyed composite piece of cloth made up from 13 of the <italic>Ketsoulou</italic> units shown in <bold>C</bold>; <bold>E</bold> dyed composite piece of cloth made up from 13 of the <italic>Ketsoulou</italic> units shown in <bold>C</bold>.</p></caption><graphic xmlns:xlink="http://www.w3.org/1999/xlink" xlink:href="phytokeys-271-037_article-174506__-g019.jpg" id="oo_1536723.jpg" position="float" orientation="portrait" xlink:type="simple"><uri content-type="original_file" xlink:type="simple">https://binary.pensoft.net/fig/1536723</uri></graphic></fig></tp:treatment-sec><tp:treatment-sec sec-type="Ecology"><title>Ecology.</title><p>Growing on <italic>tierra firme</italic>. The species is cultivated in Lékana village (Plateaux) for commercial purposes. It flowers and fruits in August.</p></tp:treatment-sec><tp:treatment-sec sec-type="Distribution"><title>Distribution.</title><p>Angola (including Cabinda), Democratic Republic of the Congo, Gabon (<xref ref-type="bibr" rid="B37">Mogue Kamga et al. 2019</xref>; <xref ref-type="bibr" rid="B51">Tuley 1995</xref>), Republic of the Congo (this study); in the Republic of the Congo, the species occurs in Plateaux.</p></tp:treatment-sec><tp:treatment-sec sec-type="IUCN conservation assessment"><title>IUCN conservation assessment.</title><p><italic><tp:taxon-name><tp:taxon-name-part taxon-name-part-type="genus" reg="Raphia">Raphia</tp:taxon-name-part> <tp:taxon-name-part taxon-name-part-type="species" reg="textilis">textilis</tp:taxon-name-part></tp:taxon-name></italic> has been assessed as Least Concern (<abbrev xmlns:xlink="http://www.w3.org/1999/xlink" xlink:title="Least Concern" xlink:type="simple">LC</abbrev>) by <xref ref-type="bibr" rid="B14">Cosiaux et al. (2018g)</xref>, who recommend further collecting efforts to better understand the area of occupancy of the species.</p></tp:treatment-sec><tp:treatment-sec sec-type="Uses"><title>Uses.</title><p>The epidermis of the young leaflets of <italic><tp:taxon-name><tp:taxon-name-part taxon-name-part-type="genus" reg="Raphia">Raphia</tp:taxon-name-part> <tp:taxon-name-part taxon-name-part-type="species" reg="textilis">textilis</tp:taxon-name-part></tp:taxon-name></italic> is used to make raffia loincloths in Lékana (Plateaux).</p></tp:treatment-sec><tp:treatment-sec sec-type="Vernacular names"><title>Vernacular names.</title><p>Piki, plural Apiki, in Téké (Plateaux).</p></tp:treatment-sec><tp:treatment-sec sec-type="Specimens examined"><title>Specimens examined.</title><p><bold>Republic of the Congo</bold>. • Plateaux. Lékana, <named-content xmlns:xlink="http://www.w3.org/1999/xlink" content-type="dwc:verbatimCoordinates" xlink:type="simple">02°52.51'S, 013°50.06'E</named-content>, 786 m, 13 Aug 2019, <italic>Ndolo Ebika &amp; Atikani 2702</italic> (<abbrev xmlns:xlink="http://www.w3.org/1999/xlink" content-type="institution" xlink:title="herbaria of the Initiative des Champignons et des Plantes" xlink:type="simple">HICPC</abbrev>).</p></tp:treatment-sec><ref-list><ref id="B37"><mixed-citation xmlns:xlink="http://www.w3.org/1999/xlink" xlink:type="simple">Mogue Kamga S, Couvreur TLP, Sunderland TCH (2019) <italic><tp:taxon-name><tp:taxon-name-part taxon-name-part-type="genus">Raphia</tp:taxon-name-part></tp:taxon-name></italic> P.Beauv. In: Sosef MSM, Florence J, Ngok Banak L, Bourobou Bourobou HP, Bissiengou P (Eds) Flore du Gabon 53: 48–58.</mixed-citation></ref><ref id="B51"><mixed-citation xmlns:xlink="http://www.w3.org/1999/xlink" xlink:type="simple">Tuley P (1995) The Palms of Africa. The Trendrine, Zennor, St. Ives, Cornwall, Great Britain, 189 pp.</mixed-citation></ref><ref id="B14"><mixed-citation xmlns:xlink="http://www.w3.org/1999/xlink" xlink:type="simple">Cosiaux A, Gardiner LM, Couvreur TLP (2018g) <italic><tp:taxon-name><tp:taxon-name-part taxon-name-part-type="genus">Raphia</tp:taxon-name-part> <tp:taxon-name-part taxon-name-part-type="species">textilis</tp:taxon-name-part></tp:taxon-name></italic>. The IUCN Red List of Threatened Species 2018: e.T95366796A95366800. <ext-link xlink:href="10.2305/IUCN.UK.2018-2.RLTS.T95366796A95366800.en" ext-link-type="doi" xlink:type="simple">https://doi.org/10.2305/IUCN.UK.2018-2.RLTS.T95366796A95366800.en</ext-link></mixed-citation></ref></ref-list></tp:taxon-treatment>
