# Supplementary material for: Synopsis of the genus Raphia P. Beauv. (Arecaceae, Calamoideae) in the Republic of the Congo
Source: PhytoKeys. 2026 Feb 10;271:37–71. doi: 10.3897/phytokeys.271.174506 (PMC12914261; doi:10.3897/phytokeys.271.174506)
Supplement: Supplementary material 1 — Supplementary information [file phytokeys-271-037_article-174506__-s001.csv]

Specimen	Species	DP30	DP60	DP90	DP120	DP150	DR30	DR60	DR90	DR120	DR150	Total length of the leaf (m)	Length of the sheath and petiole (m)	Length of the rachis (m)	Leaflet length (cm)	Leaflet width (cm)	Ratio of the length and the width of the leaflet	Number of leaflets from 0 to 30 cm on the rachis	Number of leaflets from 30 to 60 cm on the rachis	Number of leaflets from 60 to 90 cm on the rachis	Number of leaflets from 90 to 120 cm on the rachis	Number of leaflets from 120 to 150 cm on the rachis
NEST 2458	Raphia gentiliana	7,0	7,1	7,2	7,4	7,7	6,6	6,2	5,9	5,6	5,3	10,35	4,10	6,25	141,0	8,8	16,0	24	7	10	10	10
NEST 2458	Raphia gentiliana	7,7	7,9	8,1	8,4	8,6	7,3	7,0	6,6	6,3	6,2	10,58	3,72	6,86	138,0	8,2	16,8	20	12	9	10	10
NEST 2458	Raphia gentiliana	6,1	6,1	6,2	6,3	6,4	5,8	5,5	5,2	4,9	4,2	9,90	3,72	6,18	134,0	8,4	16,0	18	11	9	11	11
NEST 2458	Raphia gentiliana														133,0	8,0	16,6
NEST 2458	Raphia gentiliana														138,0	8,0	17,3
NEST 2698	Raphia gentiliana	6,1	6,2	6,3	6,5	6,6	5,5	5,3	5,1	4,9	4,8	10,56	4,66	5,90	138,0	4,9	28,2	20	13	12	12	13
NEST 2698	Raphia gentiliana	6,9	6,9	7,0	7,2	7,4	6,3	6,1	5,8	5,6	5,4	10,56	4,60	5,96	132,0	4,0	33,0	22	10	11	11	13
NEST 2698	Raphia gentiliana	7,0	7,3	7,6	8,0	8,7	6,5	6,2	6,0	5,6	5,4	8,00	2,46	5,54	129,0	4,6	28,0	14	19	11	13	15
NEST 2698	Raphia gentiliana														133,0	4,7	28,3
NEST 2698	Raphia gentiliana														139,0	5,1	27,3
NEST 2698	Raphia gentiliana														140,0	4,5	31,1
NEST 2698	Raphia gentiliana														145,0	4,9	29,6
NEST 2698	Raphia gentiliana														145,0	4,8	30,2
NEST 2698	Raphia gentiliana														150,0	5,0	30,0
NEST 2698	Raphia gentiliana														147,0	5,2	28,3
NEST 2698	Raphia gentiliana														131,0	5,0	26,2
NEST 2698	Raphia gentiliana														143,0	5,5	26,0
NEST 2698	Raphia gentiliana														137,0	5,5	24,9
NEST 2698	Raphia gentiliana														131,0	6,0	21,8
NEST 2698	Raphia gentiliana														134,0	4,5	29,8
NEST 2702	Raphia gentiliana	5,1	5,2	5,4	5,7	6,1	4,5	4,1	4,0	3,8	3,5	12,00	4,00	8,00	96,0	3,6	26,7	33	8	0	0	0
NEST 2702	Raphia gentiliana	5,0	5,2	5,7	6,2	6,6	4,5	4,3	4,0	4,0	3,6	3,78	1,55	2,23	87,0	3,6	24,2	32	19	20	21	24
NEST 2702	Raphia gentiliana														91,0	4,0	22,8
NEST 2702	Raphia gentiliana														86,0	3,6	23,9
NEST 2702	Raphia gentiliana														93,0	3,4	27,4
NEST 2702	Raphia gentiliana														94,0	4,6	20,4
NEST 2702	Raphia gentiliana														89,0	4,4	20,2
NEST 2702	Raphia gentiliana														93,0	4,6	20,2
NEST 2702	Raphia gentiliana														92,0	4,8	19,2
NEST 2702	Raphia gentiliana														92,0	5,0	18,4
NEST 2710	Raphia gentiliana	5,6	5,7	5,8	5,9	6,1	5,1	4,6	4,5	4,4	4,0	6,94	3,29	3,65	95,0	5,2	18,3	22	14	14	18	20
NEST 2710	Raphia gentiliana	4,9	5,0	5,2	5,2	5,5	4,3	4,2	4,0	3,9	3,5	7,12	3,56	3,56	93,0	5,8	16,0	22	13	16	19	21
NEST 2710	Raphia gentiliana	5,0	5,1	5,3	5,4	5,5	4,4	4,3	4,1	3,8	3,7	6,95	3,40	3,55	91,0	5,6	16,3	21	14	15	18	19
NEST 2710	Raphia gentiliana	5,3	5,5	5,6	5,8	5,9	4,8	4,4	4,3	4,0	3,7	6,83	3,35	3,48	94,0	5,8	16,2	20	13	14	17	20
NEST 2710	Raphia gentiliana	4,7	4,8	5,0	5,1	5,4	4,1	4,1	3,9	3,6	3,3	6,51	3,04	3,47	91,0	5,6	16,3	24	15	15	18	20
NEST 2710	Raphia gentiliana														89,0	5,0	17,8
NEST 2710	Raphia gentiliana														88,0	5,2	16,9
NEST 2710	Raphia gentiliana														88,0	5,2	16,9
NEST 2710	Raphia gentiliana														86,0	5,2	16,5
NEST 2710	Raphia gentiliana														85,0	5,0	17,0
NEST 2710	Raphia gentiliana														83,0	5,4	15,4
NEST 2710	Raphia gentiliana														83,0	4,8	17,3
NEST 2710	Raphia gentiliana														82,0	4,6	17,8
NEST 2710	Raphia gentiliana														83,0	5,2	16,0
NEST 2710	Raphia gentiliana														82,0	5,4	15,2
NEST 2710	Raphia gentiliana														88,0	5,8	15,2
NEST 2710	Raphia gentiliana														90,0	5,6	16,1
NEST 2710	Raphia gentiliana														89,0	5,6	15,9
NEST 2710	Raphia gentiliana														89,0	5,0	17,8
NEST 2710	Raphia gentiliana														86,0	5,6	15,4
NEST 2710	Raphia gentiliana														87,0	4,2	20,7
NEST 2710	Raphia gentiliana														87,0	5,0	17,4
NEST 2710	Raphia gentiliana														86,0	4,8	17,9
NEST 2710	Raphia gentiliana														84,0	5,0	16,8
NEST 2710	Raphia gentiliana														85,0	4,8	17,7
NEST 2726	Raphia gentiliana	5,6	5,7	6,0	6,2	6,7	5,3	4,8	4,5	4,3	4,1	6,63	2,60	4,03	78,0	6,5	12,0	20	14	16	17	19
NEST 2726	Raphia gentiliana	5,6	5,9	6,1	6,4	6,8	5,2	4,9	4,6	4,2	4,1	6,15	2,34	3,81	78,0	5,2	15,0	22	16	17	18	22
NEST 2726	Raphia gentiliana														79,0	5,0	15,8
NEST 2726	Raphia gentiliana														76,0	5,4	14,1
NEST 2726	Raphia gentiliana														81,0	4,8	16,9
NEST 2726	Raphia gentiliana														76,0	5,2	14,6
NEST 2726	Raphia gentiliana														77,0	5,2	14,8
NEST 2726	Raphia gentiliana														76,0	4,4	17,3
NEST 2726	Raphia gentiliana														77,0	5,0	15,4
NEST 2726	Raphia gentiliana														75,0	5,0	15,0
NEST 2734	Raphia gentiliana	6,3	6,7	7,3	7,3	7,3	5,5	5,1	4,8	4,6	4,4	5,83	1,14	4,69	89,0	5,4	16,5	35	18	16	17	19
NEST 2734	Raphia gentiliana	6,2	6,5	7,1	8,1	8,1	5,4	5,1	4,9	4,7	4,6	6,30	1,46	4,84	82,0	5,4	15,2	34	17	15	17	18
NEST 2734	Raphia gentiliana	6,2	6,4	6,9	7,0	7,0	6,0	5,6	5,0	4,7	4,6	6,29	1,30	4,99	87,0	5,6	15,5	27	17	16	15	17
NEST 2734	Raphia gentiliana														87,0	5,4	16,1
NEST 2734	Raphia gentiliana														92,0	5,6	16,4
NEST 2734	Raphia gentiliana														98,0	5,2	18,8
NEST 2734	Raphia gentiliana														98,0	5,5	17,8
NEST 2734	Raphia gentiliana														96,0	5,6	17,1
NEST 2734	Raphia gentiliana														98,0	5,6	17,5
NEST 2734	Raphia gentiliana														92,0	6,0	15,3
NEST 2734	Raphia gentiliana														93,0	5,4	17,2
NEST 2734	Raphia gentiliana														96,0	5,6	17,1
NEST 2734	Raphia gentiliana														100,0	5,2	19,2
NEST 2734	Raphia gentiliana														96,0	5,8	16,6
NEST 2734	Raphia gentiliana														97,0	5,2	18,7
NEST 2754	Raphia gentiliana	6,1	6,3	6,5	6,8	7,1	5,7	5,5	5,2	5,0	4,7	7,60	2,36	5,24	130,0	6,6	19,7	25	16	15	15	16
NEST 2754	Raphia gentiliana	6,3	6,5	6,6	6,9	7,2	6,1	5,7	5,4	5,1	4,8	8,57	2,97	5,60	130,0	6,2	21,0	19	16	14	14	14
NEST 2754	Raphia gentiliana	6,0	6,1	6,1	6,3	6,5	5,8	5,2	5,0	4,8	4,1	8,10	3,03	5,07	128,0	6,6	19,4	26	15	16	16	17
NEST 2754	Raphia gentiliana	6,1	6,5	6,7	7,1	7,3	5,7	5,4	5,1	4,7	4,5	7,80	2,43	5,37	133,0	6,4	20,8	12	17	15	13	14
NEST 2754	Raphia gentiliana	6,2	6,3	6,5	6,7	7,0	5,9	5,5	5,2	4,9	4,7	7,92	2,40	5,52	127,0	6,4	19,8	19	13	16	14	15
NEST 2754	Raphia gentiliana														134,0	7,0	19,1
NEST 2754	Raphia gentiliana														131,0	6,2	21,1
NEST 2754	Raphia gentiliana														133,0	6,4	20,8
NEST 2754	Raphia gentiliana														133,0	6,8	19,6
NEST 2754	Raphia gentiliana														135,0	6,6	20,5
NEST 2754	Raphia gentiliana														132,0	6,0	22,0
NEST 2754	Raphia gentiliana														125,0	5,8	21,6
NEST 2754	Raphia gentiliana														127,0	6,2	20,5
NEST 2754	Raphia gentiliana														122,0	6,2	19,7
NEST 2754	Raphia gentiliana														123,0	6,2	19,8
NEST 2754	Raphia gentiliana														134,0	6,0	22,3
NEST 2754	Raphia gentiliana														133,0	6,2	21,5
NEST 2754	Raphia gentiliana														135,0	5,8	23,3
NEST 2754	Raphia gentiliana														135,0	5,8	23,3
NEST 2754	Raphia gentiliana														126,0	6,0	21,0
NEST 2754	Raphia gentiliana														135,0	5,6	24,1
NEST 2754	Raphia gentiliana														130,0	6,4	20,3
NEST 2754	Raphia gentiliana														132,0	6,0	22,0
NEST 2754	Raphia gentiliana														137,0	6,4	21,4
NEST 2754	Raphia gentiliana														137,0	6,4	21,4
NEST 2699	Raphia hookeri	3,8	3,9	4,0	4,1	4,2	3,5	3,4	3,1	3,0	2,8	6,63	2,70	3,93	116,0	3,3	35,2	26	15	14	17	18
NEST 2699	Raphia hookeri	3,9	4,3	4,4	4,5	4,6	3,8	3,6	3,4	3,3	3,1	8,21	3,80	4,41	113,0	3,5	32,3	27	13	12	13	15
NEST 2699	Raphia hookeri														116,0	3,9	29,7
NEST 2699	Raphia hookeri														120,0	3,5	34,3
NEST 2699	Raphia hookeri														121,0	3,1	39,0
NEST 2699	Raphia hookeri														139,0	4,1	33,9
NEST 2699	Raphia hookeri														135,0	4,2	32,1
NEST 2699	Raphia hookeri														137,0	3,4	40,3
NEST 2699	Raphia hookeri														140,0	3,8	36,8
NEST 2699	Raphia hookeri														131,0	4,9	26,7
NEST 2707	Raphia hookeri	2,9	3,0	3,1	3,2	3,5	3,0	2,8	2,5	2,4	2,3	6,20	2,30	3,90	108,0	4,0	27,0	23	15	15	15	18
NEST 2707	Raphia hookeri	2,9	3,0	3,0	3,2	3,4	2,7	2,6	2,5	2,4	2,0	5,65	1,85	3,80	95,0	4,0	23,8	22	17	15	17	18
NEST 2707	Raphia hookeri	3,3	3,4	3,5	3,8	4,4	3,2	3,0	2,9	2,6	2,4	6,02	1,81	4,21	106,0	4,0	26,5	20	15	18	19	19
NEST 2707	Raphia hookeri	3,0	3,0	3,1	3,2	3,4	3,0	2,9	2,7	2,4	2,1	5,80	2,20	3,60	111,0	3,8	29,2	21	15	15	14	20
NEST 2707	Raphia hookeri	3,0	3,0	3,1	3,3	3,5	2,9	2,8	2,7	2,5	2,3	5,89	2,10	3,79	111,0	3,8	29,2	19	14	16	15	17
NEST 2707	Raphia hookeri														89,0	3,2	27,8
NEST 2707	Raphia hookeri														93,0	2,8	33,2
NEST 2707	Raphia hookeri														91,0	2,6	35,0
NEST 2707	Raphia hookeri														93,0	3,0	31,0
NEST 2707	Raphia hookeri														92,0	4,0	23,0
NEST 2707	Raphia hookeri														108,0	3,8	28,4
NEST 2707	Raphia hookeri														110,0	4,0	27,5
NEST 2707	Raphia hookeri														106,0	3,8	27,9
NEST 2707	Raphia hookeri														102,0	4,0	25,5
NEST 2707	Raphia hookeri														98,0	3,6	27,2
NEST 2707	Raphia hookeri														92,0	3,0	30,7
NEST 2707	Raphia hookeri														85,0	3,0	28,3
NEST 2707	Raphia hookeri
NEST 2707	Raphia hookeri
NEST 2707	Raphia hookeri
NEST 2707	Raphia hookeri														112,0	3,2	35,0
NEST 2707	Raphia hookeri														106,0	3,2	33,1
NEST 2707	Raphia hookeri														110,0	3,4	32,4
NEST 2707	Raphia hookeri														106,0	3,4	31,2
NEST 2707	Raphia hookeri														103,0	3,4	30,3
NEST 2709	Raphia hookeri	3,6	3,7	3,8	3,9	3,9	3,5	3,3	3,0	3,0	2,9	7,16	2,20	4,96	125,0	3,6	34,7	19	12	14	14	13
NEST 2709	Raphia hookeri	3,9	4,0	4,1	4,3	4,6	3,8	3,6	3,4	3,3	3,2	8,35	2,67	5,68	123,0	3,8	32,4	22	12	12	13	12
NEST 2709	Raphia hookeri	3,7	3,7	3,8	3,9	4,0	3,6	3,5	3,3	3,2	3,0	8,40	3,04	5,36	126,0	4,0	31,5	21	13	14	16	13
NEST 2709	Raphia hookeri	3,5	3,5	3,6	3,7	3,8	3,5	3,3	3,2	3,0	2,9	8,15	2,68	5,47	124,0	4,2	29,5	21	12	12	13	13
NEST 2709	Raphia hookeri														114,0	3,6	31,7
NEST 2709	Raphia hookeri														144,0	4,0	36,0
NEST 2709	Raphia hookeri														142,0	4,2	33,8
NEST 2709	Raphia hookeri														131,0	4,0	32,8
NEST 2709	Raphia hookeri														144,0	4,2	34,3
NEST 2709	Raphia hookeri														132,0	4,2	31,4
NEST 2709	Raphia hookeri														130,0	4,8	27,1
NEST 2709	Raphia hookeri														116,0	4,2	27,6
NEST 2709	Raphia hookeri														113,0	4,2	26,9
NEST 2709	Raphia hookeri														120,0	3,8	31,6
NEST 2709	Raphia hookeri														110,0	4,0	27,5
NEST 2709	Raphia hookeri														116,0	3,2	36,3
NEST 2709	Raphia hookeri														106,0	4,0	26,5
NEST 2709	Raphia hookeri														116,0	4,0	29,0
NEST 2709	Raphia hookeri														110,0	4,0	27,5
NEST 2709	Raphia hookeri														115,0	3,6	31,9
NEST 2729	Raphia hookeri	4,5	4,6	4,7	4,8	5,0	4,2	4,1	4,0	3,8	3,7	8,45	2,30	6,15	140,0	4,4	31,8	15	13	12	13	15
NEST 2729	Raphia hookeri	4,5	4,6	4,8	4,8	4,8	4,2	4,0	3,8	3,8	3,5	8,45	2,24	6,21	138,0	4,0	34,5	16	10	11	12	11
NEST 2729	Raphia hookeri	4,2	4,3	4,4	4,4	4,6	4,0	3,8	3,6	3,6	3,5	7,80	2,05	5,75	140,0	4,2	33,3	15	9	10	12	12
NEST 2729	Raphia hookeri	4,6	4,8	4,9	5,0	5,0	4,4	4,2	4,1	4,0	3,9	8,68	2,88	5,80	139,0	4,6	30,2	17	11	13	13	14
NEST 2729	Raphia hookeri	4,3	4,4	4,5	4,6	4,6	4,1	3,9	3,8	3,7	3,5	9,66	3,61	6,05	140,0	4,2	33,3	14	11	12	13	12
NEST 2729	Raphia hookeri														132,0	4,4	30,0
NEST 2729	Raphia hookeri														130,0	4,4	29,5
NEST 2729	Raphia hookeri														133,0	4,0	33,3
NEST 2729	Raphia hookeri														132,0	4,0	33,0
NEST 2729	Raphia hookeri														134,0	4,2	31,9
NEST 2729	Raphia hookeri														110,0	4,6	23,9
NEST 2729	Raphia hookeri														111,0	4,4	25,2
NEST 2729	Raphia hookeri														111,0	4,4	25,2
NEST 2729	Raphia hookeri														115,0	4,2	27,4
NEST 2729	Raphia hookeri														115,0	4,0	28,8
NEST 2729	Raphia hookeri														136,0	4,6	29,6
NEST 2729	Raphia hookeri														136,0	4,6	29,6
NEST 2729	Raphia hookeri														140,0	4,6	30,4
NEST 2729	Raphia hookeri														140,0	4,2	33,3
NEST 2729	Raphia hookeri														141,0	4,6	30,7
NEST 2729	Raphia hookeri														128,0	4,2	30,5
NEST 2729	Raphia hookeri														127,0	4,4	28,9
NEST 2729	Raphia hookeri														127,0	4,6	27,6
NEST 2729	Raphia hookeri														128,0	4,4	29,1
NEST 2729	Raphia hookeri														127,0	4,4	28,9
NEST 2742	Raphia hookeri	5,4	5,4	5,4	5,4	5,7	5,1	5,0	5,0	4,7	4,5	9,60	2,47	7,13	162,0	5,2	31,2	16	10	7	6	7
NEST 2742	Raphia hookeri	5,1	5,2	5,3	5,3	5,4	4,9	4,7	4,6	4,4	4,2	9,06	2,45	6,61	128,0	5,6	22,9	13	7	7	7	7
NEST 2742	Raphia hookeri	5,6	5,6	5,6	5,6	5,7	5,4	5,3	5,2	5,0	4,9	10,50	2,58	7,92	153,0	5,8	26,4	6	9	7	6	6
NEST 2742	Raphia hookeri	5,1	5,2	5,3	5,4	5,5	5,0	4,8	4,6	4,5	4,4	9,10	2,40	6,70	169,0	5,4	31,3	14	9	6	8	7
NEST 2742	Raphia hookeri	5,3	5,4	5,4	5,5	5,6	5,2	5,1	4,9	4,8	4,5	8,70	1,90	6,80	155,0	5,6	27,7	14	9	8	7	8
NEST 2742	Raphia hookeri														123,0	5,4	22,8
NEST 2742	Raphia hookeri														127,0	5,2	24,4
NEST 2742	Raphia hookeri														132,0	5,2	25,4
NEST 2742	Raphia hookeri														134,0	5,2	25,8
NEST 2742	Raphia hookeri														133,0	5,4	24,6
NEST 2742	Raphia hookeri														143,0	5,2	27,5
NEST 2742	Raphia hookeri														164,0	5,0	32,8
NEST 2742	Raphia hookeri														133,0	5,4	24,6
NEST 2742	Raphia hookeri														166,0	5,6	29,6
NEST 2742	Raphia hookeri														172,0	4,6	37,4
NEST 2742	Raphia hookeri														149,0	5,2	28,7
NEST 2742	Raphia hookeri														142,0	5,4	26,3
NEST 2742	Raphia hookeri														147,0	4,6	32,0
NEST 2742	Raphia hookeri														142,0	5,4	26,3
NEST 2742	Raphia hookeri														150,0	4,8	31,3
NEST 2742	Raphia hookeri														148,0	4,8	30,8
NEST 2742	Raphia hookeri														132,0	5,2	25,4
NEST 2742	Raphia hookeri														150,0	5,2	28,8
NEST 2742	Raphia hookeri														139,0	5,4	25,7
NEST 2742	Raphia hookeri														150,0	4,8	31,3
NEST 2763	Raphia hookeri	5,2	5,4	5,5	5,6	5,8	4,9	4,5	4,4	4,2	4,1	8,00	3,01	4,99	144,0	5,0	28,8	13	11	12	12	11
NEST 2763	Raphia hookeri	4,8	5,0	5,2	5,3	5,4	4,5	4,4	4,3	4,2	3,9	8,44	3,10	5,34	144,0	5,0	28,8	14	9	9	10	10
NEST 2763	Raphia hookeri	5,1	5,3	5,4	5,5	5,6	4,6	4,4	4,3	4,3	4,1	8,60	3,30	5,30	148,0	5,4	27,4	12	7	8	9	10
NEST 2763	Raphia hookeri	5,0	5,0	5,4	5,5	5,5	4,7	4,5	4,4	4,4	4,2	8,10	2,72	5,38	141,0	5,0	28,2	11	9	8	7	9
NEST 2763	Raphia hookeri	4,4	4,5	4,6	4,7	4,8	4,1	4,0	3,9	3,8	3,7	8,28	2,97	5,31	144,0	5,0	28,8	11	10	11	9	10
NEST 2763	Raphia hookeri														142,0	4,2	33,8
NEST 2763	Raphia hookeri														138,0	4,4	31,4
NEST 2763	Raphia hookeri														141,0	4,2	33,6
NEST 2763	Raphia hookeri														141,0	4,6	30,7
NEST 2763	Raphia hookeri														142,0	4,4	32,3
NEST 2763	Raphia hookeri														130,0	4,8	27,1
NEST 2763	Raphia hookeri														139,0	4,4	31,6
NEST 2763	Raphia hookeri														122,0	4,0	30,5
NEST 2763	Raphia hookeri														135,0	5,0	27,0
NEST 2763	Raphia hookeri														133,0	4,4	30,2
NEST 2763	Raphia hookeri														143,0	4,4	32,5
NEST 2763	Raphia hookeri														122,0	4,0	30,5
NEST 2763	Raphia hookeri														123,0	4,0	30,8
NEST 2763	Raphia hookeri														128,0	4,4	29,1
NEST 2763	Raphia hookeri														125,0	4,4	28,4
NEST 2763	Raphia hookeri														129,0	4,6	28,0
NEST 2763	Raphia hookeri														138,0	4,6	30,0
NEST 2763	Raphia hookeri														140,0	4,6	30,4
NEST 2763	Raphia hookeri														137,0	4,4	31,1
NEST 2763	Raphia hookeri														128,0	4,4	29,1
NEST 2706	Raphia laurentii	6,7	6,9	7,1	7,3	7,5	6,4	6,1	5,9	5,6	5,4	10,00	4,21	5,79	124,0	7,0	17,7	9	8	9	11	13
NEST 2706	Raphia laurentii														131,0	8,8	14,9
NEST 2706	Raphia laurentii														133,0	7,2	18,5
NEST 2706	Raphia laurentii														138,0	7,1	19,4
NEST 2706	Raphia laurentii														132,0	8,4	15,7
NEST 2708	Raphia laurentii	9,7	10,1	10,4	10,8	11,1	9,0	9,0	8,9	8,7	8,5	12,20	3,91	8,29	138,0	6,6	20,9	10	7	8	7	7
NEST 2708	Raphia laurentii	8,1	8,3	8,4	8,6	8,8	7,6	7,4	7,3	7,1	7,0	11,76	4,25	7,51	151,0	8,1	18,6	5	6	5	4	5
NEST 2708	Raphia laurentii														156,0	8,0	19,5
NEST 2708	Raphia laurentii														159,0	7,4	21,5
NEST 2708	Raphia laurentii														145,0	7,2	20,1
NEST 2708	Raphia laurentii														134,0	7,2	18,6
NEST 2708	Raphia laurentii														140,0	8,0	17,5
NEST 2708	Raphia laurentii														133,0	8,4	15,8
NEST 2708	Raphia laurentii														121,0	7,0	17,3
NEST 2708	Raphia laurentii														133,0	7,2	18,5
NEST 2708	Raphia laurentii														170,0	9,3	18,3
NEST 2708	Raphia laurentii														178,0	9,4	18,9
NEST 2708	Raphia laurentii														166,0	9,6	17,3
NEST 2708	Raphia laurentii														167,0	9,4	17,8
NEST 2708	Raphia laurentii														153,0	9,0	17,0
NEST 2708	Raphia laurentii														152,0	8,3	18,3
NEST 2708	Raphia laurentii														164,0	8,4	19,5
NEST 2708	Raphia laurentii														164,0	9,5	17,3
NEST 2708	Raphia laurentii														176,0	9,4	18,7
NEST 2708	Raphia laurentii														167,0	9,5	17,6
NEST 2728	Raphia laurentii	8,6	8,8	9,1	9,5	9,7	8,0	7,7	7,5	7,3	7,0	9,46	2,35	7,11	142,0	7,5	18,9	13	7	8	8	11
NEST 2728	Raphia laurentii	8,5	8,8	9,2	9,5	9,9	8,0	7,8	7,5	7,4	7,1	10,10	2,50	7,60	144,0	7,6	18,9	14	7	9	9	10
NEST 2728	Raphia laurentii	7,1	7,3	7,5	7,7	8,0	7,0	6,8	6,6	6,4	6,3	10,40	2,81	7,59	143,0	8,0	17,9	11	6	7	9	8
NEST 2728	Raphia laurentii														144,0	8,8	16,4
NEST 2728	Raphia laurentii														144,0	7,4	19,5
NEST 2728	Raphia laurentii														140,0	8,2	17,1
NEST 2728	Raphia laurentii														136,0	8,0	17,0
NEST 2728	Raphia laurentii														137,0	7,0	19,6
NEST 2728	Raphia laurentii														139,0	7,8	17,8
NEST 2728	Raphia laurentii														138,0	7,0	19,7
NEST 2728	Raphia laurentii														139,0	5,0	27,8
NEST 2728	Raphia laurentii														141,0	5,8	24,3
NEST 2728	Raphia laurentii														142,0	6,6	21,5
NEST 2728	Raphia laurentii														144,0	5,8	24,8
NEST 2728	Raphia laurentii														145,0	5,8	25,0
NEST 2739	Raphia matombe	4,8	5,0	5,4	5,7	6,4	4,4	4,2	4,1	4,0	3,8	9,00	3,83	5,17	132,0	4,4	30,0	5	5	5	7	8
NEST 2739	Raphia matombe	4,1	4,2	4,3	4,5	4,5	3,8	3,7	3,5	3,3	3,2	8,00	3,62	4,38	142,0	4,6	30,9	5	6	6	8	7
NEST 2739	Raphia matombe	4,4	4,6	4,7	4,6	4,7	4,2	4,0	3,8	3,7	3,5	9,50	4,45	5,05	133,0	4,8	27,7	6	3	5	6	6
NEST 2739	Raphia matombe	4,4	4,6	4,7	4,8	4,9	4,1	4,0	3,8	3,6	3,4	8,70	3,83	4,87	138,0	4,6	30,0	7	6	6	6	10
NEST 2739	Raphia matombe	5,8	5,8	5,9	6,2	6,4	5,5	5,3	5,2	5,2	4,9	10,50	3,12	7,38	137,0	5,0	27,4	3	3	3	3	3
NEST 2739	Raphia matombe														125,0	4,4	28,4
NEST 2739	Raphia matombe														147,0	4,4	33,4
NEST 2739	Raphia matombe														120,0	4,8	25,0
NEST 2739	Raphia matombe														133,0	4,8	27,7
NEST 2739	Raphia matombe														130,0	4,6	28,3
NEST 2739	Raphia matombe														143,0	4,2	34,0
NEST 2739	Raphia matombe														140,0	4,8	29,2
NEST 2739	Raphia matombe														147,0	4,8	30,6
NEST 2739	Raphia matombe														162,0	4,8	33,8
NEST 2739	Raphia matombe														142,0	5,0	28,4
NEST 2739	Raphia matombe														131,0	5,2	25,2
NEST 2739	Raphia matombe														124,0	5,4	23,0
NEST 2739	Raphia matombe														129,0	5,0	25,8
NEST 2739	Raphia matombe														134,0	5,2	25,8
NEST 2739	Raphia matombe														133,0	5,2	25,6
NEST 2739	Raphia matombe														112,0	5,0	22,4
NEST 2739	Raphia matombe														113,0	4,6	24,6
NEST 2739	Raphia matombe														108,0	4,6	23,5
NEST 2739	Raphia matombe														120,0	5,2	23,1
NEST 2739	Raphia matombe														115,0	4,8	24,0
NEST 2761	Raphia matombe	6,7	7,0	7,2	7,5	7,8	5,9	5,6	5,3	5,1	5,0	7,20	1,98	5,22	170,0	5,8	29,3	13	9	11	10	10
NEST 2761	Raphia matombe	5,1	5,3	5,6	5,8	5,9	4,5	4,2	4,0	3,5	3,5	6,40	2,47	3,93	170,0	6,4	26,6	15	13	12	13	13
NEST 2761	Raphia matombe	5,4	5,7	6,0	6,2	6,4	5,0	4,8	4,6	4,3	4,0	7,76	2,37	5,39	170,0	6,2	27,4
NEST 2761	Raphia matombe														172,0	6,6	26,1
NEST 2761	Raphia matombe														166,0	6,6	25,2
NEST 2761	Raphia matombe														128,0	5,4	23,7
NEST 2761	Raphia matombe														126,0	5,2	24,2
NEST 2761	Raphia matombe														125,0	5,0	25,0
NEST 2761	Raphia matombe														124,0	5,0	24,8
NEST 2761	Raphia matombe														124,0	5,2	23,8
NEST 2761	Raphia matombe														152,0	5,4	28,1
NEST 2761	Raphia matombe														136,0	5,0	27,2
NEST 2761	Raphia matombe														153,0	4,8	31,9
NEST 2761	Raphia matombe														154,0	5,0	30,8
NEST 2761	Raphia matombe														145,0	5,4	26,9
NEST 2751	Raphia regalis	9,1	9,2	9,3	9,5	9,5	8,8	8,7	8,6	8,5	8,4	17,80	3,65	14,15	156,0	7,2	21,7	6	5	5	5	5
NEST 2751	Raphia regalis	9,4	9,5	9,6	9,7	9,8	9,2	9,1	9,1	8,9	8,8	20,37	4,05	16,32	155,0	8,2	18,9	8	5	5	5	6
NEST 2751	Raphia regalis	7,1	7,2	7,3	7,3	7,4	7,0	6,9	6,8	6,8	6,7	17,26	3,20	14,06	157,0	7,4	21,2	2	2	5	5	5
NEST 2751	Raphia regalis	6,3	6,4	6,4	6,4	6,4	6,2	6,1	6,1	6,0	5,9	14,70	2,80	11,90	156,0	6,6	23,6	3	6	4	3	6
NEST 2751	Raphia regalis	7,8	7,9	8,0	8,1	8,2	7,7	7,6	7,4	7,3	7,2	16,87	4,34	12,53	157,0	6,2	25,3	3	5	4	4	5
NEST 2751	Raphia regalis														174,0	8,0	21,8
NEST 2751	Raphia regalis														175,0	7,6	23,0
NEST 2751	Raphia regalis														172,0	8,0	21,5
NEST 2751	Raphia regalis														167,0	7,8	21,4
NEST 2751	Raphia regalis														166,0	8,2	20,2
NEST 2751	Raphia regalis														148,0	6,4	23,1
NEST 2751	Raphia regalis														151,0	6,8	22,2
NEST 2751	Raphia regalis														155,0	7,0	22,1
NEST 2751	Raphia regalis														150,0	7,2	20,8
NEST 2751	Raphia regalis														152,0	5,8	26,2
NEST 2751	Raphia regalis														141,0	6,6	21,4
NEST 2751	Raphia regalis														135,0	5,8	23,3
NEST 2751	Raphia regalis														142,0	6,4	22,2
NEST 2751	Raphia regalis														140,0	6,2	22,6
NEST 2751	Raphia regalis														140,0	6,6	21,2
NEST 2751	Raphia regalis														166,0	6,0	27,7
NEST 2751	Raphia regalis														169,0	6,4	26,4
NEST 2751	Raphia regalis														166,0	6,8	24,4
NEST 2751	Raphia regalis														166,0	5,8	28,6
NEST 2751	Raphia regalis														163,0	6,4	25,5
NEST 2743	Raphia rostrata	7,7	8,0	8,1	8,2	8,5	7,4	7,3	7,2	7,1	6,9	14,00	4,09	9,91	174,0	6,2	28,1	6	4	4	5	5
NEST 2743	Raphia rostrata	6,7	6,9	7,1	7,2	7,2	6,5	6,4	6,2	6,1	5,9	15,04	6,15	8,89	173,0	6,6	26,2	6	4	3	4	4
NEST 2743	Raphia rostrata	7,5	7,6	7,7	7,9	8,0	7,2	7,1	7,0	6,9	6,8	15,34	5,23	10,11	175,0	6,6	26,5	6	3	4	4	4
NEST 2743	Raphia rostrata	6,9	7,2	7,5	7,7	7,9	6,5	6,3	6,1	5,9	5,7	11,47	3,65	7,82	173,0	6,4	27,0	7	7	7	8	8
NEST 2743	Raphia rostrata	7,5	7,7	7,9	8,1	8,2	7,0	6,9	6,6	6,5	6,4	12,48	3,90	8,58	180,0	5,8	31,0	10	8	7	6	7
NEST 2743	Raphia rostrata														159,0	5,2	30,6
NEST 2743	Raphia rostrata														165,0	5,8	28,4
NEST 2743	Raphia rostrata														166,0	6,0	27,7
NEST 2743	Raphia rostrata														164,0	5,4	30,4
NEST 2743	Raphia rostrata														168,0	5,6	30,0
NEST 2743	Raphia rostrata														182,0	5,6	32,5
NEST 2743	Raphia rostrata														177,0	5,6	31,6
NEST 2743	Raphia rostrata														185,0	5,4	34,3
NEST 2743	Raphia rostrata														181,0	5,4	33,5
NEST 2743	Raphia rostrata														185,0	4,8	38,5
NEST 2743	Raphia rostrata														172,0	5,4	31,9
NEST 2743	Raphia rostrata														171,0	5,6	30,5
NEST 2743	Raphia rostrata														165,0	5,8	28,4
NEST 2743	Raphia rostrata														167,0	5,6	29,8
NEST 2743	Raphia rostrata														168,0	6,0	28,0
NEST 2743	Raphia rostrata														181,0	6,0	30,2
NEST 2743	Raphia rostrata														181,0	5,6	32,3
NEST 2743	Raphia rostrata														178,0	6,0	29,7
NEST 2743	Raphia rostrata														182,0	6,2	29,4
NEST 2743	Raphia rostrata														186,0	6,0	31,0
